# Supplementary material for: Kernel random forest with black hole optimization for heart diseases prediction using data fusion
Source: PeerJ Comput Sci. 2024 Nov 29;10:e2364. doi: 10.7717/peerj-cs.2364 (PMC11622926; doi:10.7717/peerj-cs.2364)
Supplement: Supplemental Information 1 [file peerj-cs-10-2364-s001.py]

{
 "cells": [
  {
   "cell_type": "markdown",
   "id": "c6d265a8",
   "metadata": {},
   "source": [
    "# ***Heart Disease Prediction Using Machine Learning***\n",
    "\n",
    "***Using Python's Data Science and Machine Learning Libraries, building a machine learning model capable to classify whether or not a person is having a heart disease based upon his/her medical attributes.***\n",
    "\n",
    "***Our approach will be :*** \n",
    "  * ***1. Defining the problem***\n",
    "  * ***2. Data***\n",
    "  * ***3. Evaluation***\n",
    "  * ***4. Features***\n",
    "  * ***5. Modelling***\n",
    "  * ***6. Experimentation***"
   ]
  },
  {
   "cell_type": "markdown",
   "id": "ba0b70fc",
   "metadata": {},
   "source": [
    "## ***What is classification?***\n",
    "\n",
    "Classification involves deciding whether a sample is part of one class or another (**single-class classification**). If there are multiple class options, it's referred to as **multi-class classification**.\n",
    "\n",
    "\n",
    "## ***What we'll end up with***\n",
    "\n",
    "Since we already have a dataset, we'll approach the problem with the following machine learning modelling framework.\n",
    "\n",
    "| <img src=\"./images/ml101-6-step-ml-framework.png\" width=500/> | \n",
    "|:--:| \n",
    "| 6 Step Machine Learning Modelling Framework |\n",
    "\n",
    "***More specifically, we'll look at the following topics.***\n",
    "\n",
    "* **Exploratory data analysis (EDA)** - the process of going through a dataset and finding out more about it.\n",
    "* **Model training** - create model(s) to learn to predict a target variable based on other variables.\n",
    "* **Model evaluation** - evaluating a models predictions using problem-specific evaluation metrics. \n",
    "* **Model comparison** - comparing several different models to find the best one.\n",
    "* **Model fine-tuning** - once we've found a good model, how can we improve it?\n",
    "* **Feature importance** - since we're predicting the presence of heart disease, are there some things which are more important for prediction?\n",
    "* **Cross-validation** - if we do build a good model, can we be sure it will work on unseen data?\n",
    "* **Reporting what we've found** - if we had to present our work, what would we show someone?\n",
    "\n",
    "To work through these topics, we'll use pandas, Matplotlib and NumPy for data anaylsis, as well as, Scikit-Learn for machine learning and modelling tasks.\n",
    "\n",
    "| <img src=\"./images/numpy-6-step-ml-framework-tools-numpy-highlight.png\" width=500/> | \n",
    "|:--:| \n",
    "| Tools which can be used for each step of the machine learning modelling process. |\n",
    "\n",
    "We'll work through each step and by the end of the notebook, we'll have a handful of models, all which can predict whether or not a person has heart disease based on a number of different parameters at a considerable accuracy. \n",
    "\n",
    "We'll also be able to describe which parameters are more indicative than others, for example, sex may be more important than age."
   ]
  },
  {
   "cell_type": "markdown",
   "id": "3442b9ce",
   "metadata": {},
   "source": [
    "### ***1. Defining the problem 🤔***\n",
    "\n",
    "***Problem Statement : Using given medical attributes about a patient, predicting whether or not a person have heart disease.***"
   ]
  },
  {
   "cell_type": "markdown",
   "id": "641c8df5",
   "metadata": {},
   "source": [
    "### ***2. Data***\n",
    "\n",
    "***Originally the data is take from Clevland Data from the UCI Machine Learning Repository.***\n",
    "***https://archive.ics.uci.edu/ml/datasets/Heart+Disease***\n",
    "\n",
    "***It is also available on Kaggle.***\n",
    "***https://www.kaggle.com/ronitf/heart-disease-uci***\n"
   ]
  },
  {
   "cell_type": "markdown",
   "id": "5d8666cb",
   "metadata": {},
   "source": [
    "### ***3. Evaluation***\n",
    "\n",
    "***We'll carry out this project only if 95% accuracy is achievable in classifying whether or not a person has heart disease.***"
   ]
  },
  {
   "cell_type": "markdown",
   "id": "f69fc96f",
   "metadata": {},
   "source": [
    "### ***4. Features***\n",
    "\n",
    "***Data Atrributes (Information about each section of data)***\n",
    "\n",
    "***1. age - age in years***\n",
    "\n",
    "***2. sex - (1 = male; 0 = female)***\n",
    "\n",
    "***3. cp - chest pain type***\n",
    "  * ***0: Typical angina: chest pain related decrease blood supply to the heart***\n",
    "  * ***1: Atypical angina: chest pain not related to heart***\n",
    "  * ***2: Non-anginal pain: typically esophageal spasms (non heart related)***\n",
    "  * ***3: Asymptomatic: chest pain not showing signs of disease***\n",
    "    \n",
    "***4. trestbps - resting blood pressure (in mm Hg on admission to the hospital)***\n",
    "   * ***anything above 130-140 is typically cause for concern***\n",
    "    \n",
    "***5. chol - serum cholestoral in mg/dl*** \n",
    "   * ***serum = LDL + HDL + .2 * triglycerides***\n",
    "   * ***above 200 is cause for concern***\n",
    "    \n",
    "***6. fbs - (fasting blood sugar > 120 mg/dl) (1 = true; 0 = false)*** \n",
    "   * ***'>126' mg/dL signals diabetes***\n",
    "    \n",
    "***7. restecg - resting electrocardiographic results***\n",
    "   * ***0: Nothing to note***\n",
    "   * ***1: ST-T Wave abnormality***\n",
    "     * ***can range from mild symptoms to severe problems***\n",
    "     * ***signals non-normal heart beat***\n",
    "   * ***2: Possible or definite left ventricular hypertrophy***\n",
    "     * ***Enlarged heart's main pumping chamber***\n",
    "        \n",
    "***8. thalach - maximum heart rate achieved*** \n",
    "\n",
    "***9. exang - exercise induced angina (1 = yes; 0 = no)*** \n",
    "\n",
    "***10. oldpeak - ST depression induced by exercise relative to rest*** \n",
    "  * ***looks at stress of heart during excercise***\n",
    "  * ***unhealthy heart will stress more***\n",
    "    \n",
    "***11. slope - the slope of the peak exercise ST segment***\n",
    "   * ***0: Upsloping: better heart rate with excercise (uncommon)***\n",
    "   * ***1: Flatsloping: minimal change (typical healthy heart)***\n",
    "   * ***2: Downslopins: signs of unhealthy heart***\n",
    "    \n",
    "***12. ca - number of major vessels (0-3) colored by flourosopy***\n",
    "   * ***colored vessel means the doctor can see the blood passing through***\n",
    "   * ***the more blood movement the better (no clots)***\n",
    "    \n",
    "***13. thal - thalium stress result***\n",
    "   * ***1,3: normal***\n",
    "   * ***6: fixed defect: used to be defect but ok now***\n",
    "   * ***7: reversable defect: no proper blood movement when excercising***\n",
    "    \n",
    "***14. target - have disease or not (1=yes, 0=no) (= the predicted attribute)***\n",
    "\n",
    "### ***Getting the tools ready😎*** \n",
    "\n",
    "***We'll be working with Pandas, Matplotlib and NumPy for data analysis and manipulation.*** "
   ]
  },
  {
   "cell_type": "markdown",
   "id": "7510550b",
   "metadata": {},
   "source": [
    "### ***Preparing the tools***\n",
    "\n",
    "***At the start of any project, it's custom to see the required libraries imported in a big chunk like you can see below.***\n",
    "\n",
    "***However, in practice, your projects may import libraries as you go. After you've spent a couple of hours working on your problem, you'll probably want to do some tidying up. This is where you may want to consolidate every library you've used at the top of your notebook (like the cell below).***\n",
    "\n",
    "***The libraries you use will differ from project to project. But there are a few which will you'll likely take advantage of during almost every structured data project.*** \n",
    "\n",
    "* ***[pandas](https://pandas.pydata.org/) for data analysis.***\n",
    "* ***[NumPy](https://numpy.org/) for numerical operations.***\n",
    "* ***[Matplotlib](https://matplotlib.org/)/[seaborn](https://seaborn.pydata.org/) for plotting or data visualization.***\n",
    "* ***[Scikit-Learn](https://scikit-learn.org/stable/) for machine learning modelling and evaluation.***"
   ]
  },
  {
   "cell_type": "code",
   "execution_count": 196,
   "id": "26c2fc47",
   "metadata": {},
   "outputs": [
    {
     "data": {
      "text/html": [
       "<style> div#notebook {\n",
       " font-family: sans-serif;\n",
       " font-size: 13pt;\n",
       " line-height: 170%;\n",
       " color: #f8f8f0;\n",
       " -webkit-font-smoothing: antialiased !important;\n",
       " padding-top: 25px !important;\n",
       "}\n",
       "body,\n",
       "div.body {\n",
       " font-family: sans-serif;\n",
       " font-size: 13pt;\n",
       " color: #f8f8f0;\n",
       " background-color: #1e1e1e;\n",
       " background: #1e1e1e;\n",
       " -webkit-font-smoothing: antialiased !important;\n",
       "}\n",
       "body.notebook_app {\n",
       " padding: 0;\n",
       " background-color: #1e1e1e;\n",
       " background: #1e1e1e;\n",
       " padding-right: 0px !important;\n",
       " overflow-y: hidden;\n",
       "}\n",
       "a {\n",
       " font-family: sans-serif;\n",
       " color: #f8f8f0;\n",
       " -webkit-font-smoothing: antialiased !important;\n",
       "}\n",
       "a:hover,\n",
       "a:focus {\n",
       " color: #f8f8f0;\n",
       " -webkit-font-smoothing: antialiased !important;\n",
       "}\n",
       "div#maintoolbar {\n",
       " position: absolute;\n",
       " width: 90%;\n",
       " margin-left: -10%;\n",
       " padding-right: 8%;\n",
       " float: left;\n",
       " background: transparent !important;\n",
       "}\n",
       "#maintoolbar {\n",
       " margin-bottom: -3px;\n",
       " margin-top: 0px;\n",
       " border: 0px;\n",
       " min-height: 27px;\n",
       " padding-top: 2px;\n",
       " padding-bottom: 0px;\n",
       "}\n",
       "#maintoolbar .container {\n",
       " width: 75%;\n",
       " margin-right: auto;\n",
       " margin-left: auto;\n",
       "}\n",
       ".list_header,\n",
       "div#notebook_list_header.row.list_header {\n",
       " font-size: 14pt;\n",
       " color: #f8f8f0;\n",
       " background-color: transparent;\n",
       " height: 35px;\n",
       "}\n",
       "i.fa.fa-folder {\n",
       " display: inline-block;\n",
       " font: normal normal normal 14px \"FontAwesome\";\n",
       " font-family: \"FontAwesome\" !important;\n",
       " text-rendering: auto;\n",
       " -webkit-font-smoothing: antialiased;\n",
       " font-size: 18px;\n",
       " -moz-osx-font-smoothing: grayscale;\n",
       "}\n",
       "#running .panel-group .panel .panel-heading {\n",
       " font-size: 14pt;\n",
       " color: #f8f8f0;\n",
       " padding: 8px 8px;\n",
       " background: #2f2f2f;\n",
       " background-color: #2f2f2f;\n",
       "}\n",
       "#running .panel-group .panel .panel-heading a {\n",
       " font-size: 14pt;\n",
       " color: #f8f8f0;\n",
       "}\n",
       "#running .panel-group .panel .panel-heading a:focus,\n",
       "#running .panel-group .panel .panel-heading a:hover {\n",
       " font-size: 14pt;\n",
       " color: #f8f8f0;\n",
       "}\n",
       "#running .panel-group .panel .panel-body .list_container .list_item {\n",
       " background: #232323;\n",
       " background-color: #232323;\n",
       " padding: 2px;\n",
       " border-bottom: 2px solid rgba(93,92,82,.25);\n",
       "}\n",
       "#running .panel-group .panel .panel-body .list_container .list_item:hover {\n",
       " background: #232323;\n",
       " background-color: #232323;\n",
       "}\n",
       "#running .panel-group .panel .panel-body {\n",
       " padding: 2px;\n",
       "}\n",
       "button#refresh_running_list {\n",
       " border: none !important;\n",
       "}\n",
       "button#refresh_cluster_list {\n",
       " border: none !important;\n",
       "}\n",
       "div.running_list_info.toolbar_info {\n",
       " font-size: 15px;\n",
       " padding: 4px 0 4px 0;\n",
       " margin-top: 5px;\n",
       " margin-bottom: 8px;\n",
       " height: 24px;\n",
       " line-height: 24px;\n",
       " text-shadow: none;\n",
       "}\n",
       ".list_placeholder {\n",
       " font-weight: normal;\n",
       "}\n",
       "#tree-selector {\n",
       " padding: 0px;\n",
       " border-color: transparent;\n",
       "}\n",
       "#project_name > ul > li > a > i.fa.fa-home {\n",
       " color: #a6e22e;\n",
       " font-size: 17pt;\n",
       " display: inline-block;\n",
       " position: static;\n",
       " padding: 0px 0px;\n",
       " font-weight: normal;\n",
       " text-align: center;\n",
       " vertical-align: text-top;\n",
       "}\n",
       ".fa-folder:before {\n",
       " color: #ae81ff;\n",
       "}\n",
       ".fa-arrow-up:before {\n",
       " font-size: 14px;\n",
       "}\n",
       ".fa-arrow-down:before {\n",
       " font-size: 14px;\n",
       "}\n",
       "span#last-modified.btn.btn-xs.btn-default.sort-action:hover .fa,\n",
       "span#sort-name.btn.btn-xs.btn-default.sort-action:hover .fa {\n",
       " color: #a6e22e;\n",
       "}\n",
       ".folder_icon:before {\n",
       " display: inline-block;\n",
       " font: normal normal normal 14px/1 FontAwesome;\n",
       " font-size: inherit;\n",
       " text-rendering: auto;\n",
       " -webkit-font-smoothing: antialiased;\n",
       " -moz-osx-font-smoothing: grayscale;\n",
       " content: \"\\f07b\";\n",
       " color: #ae81ff;\n",
       "}\n",
       ".notebook_icon:before {\n",
       " display: inline-block;\n",
       " font: normal normal normal 14px/1 FontAwesome;\n",
       " font-size: inherit;\n",
       " text-rendering: auto;\n",
       " -webkit-font-smoothing: antialiased;\n",
       " -moz-osx-font-smoothing: grayscale;\n",
       " content: \"\\f02d\";\n",
       " position: relative;\n",
       " color: #a6e22e !important;\n",
       " top: 0px;\n",
       "}\n",
       ".file_icon:before {\n",
       " display: inline-block;\n",
       " font: normal normal normal 14px/1 FontAwesome;\n",
       " font-size: inherit;\n",
       " text-rendering: auto;\n",
       " -webkit-font-smoothing: antialiased;\n",
       " -moz-osx-font-smoothing: grayscale;\n",
       " content: \"\\f15b\";\n",
       " position: relative;\n",
       " top: 0px;\n",
       " color: #888888 !important;\n",
       "}\n",
       "#project_name a {\n",
       " display: inline-flex;\n",
       " padding-left: 7px;\n",
       " margin-left: -2px;\n",
       " text-align: -webkit-auto;\n",
       " vertical-align: baseline;\n",
       " font-size: 18px;\n",
       "}\n",
       "div#notebook_toolbar div.dynamic-instructions {\n",
       " font-family: sans-serif;\n",
       " font-size: 17px;\n",
       " color: #75715e;\n",
       "}\n",
       "span#login_widget > .button,\n",
       "#logout {\n",
       " font-family: \"Proxima Nova\", sans-serif;\n",
       " color: #f8f8f0;\n",
       " background: transparent;\n",
       " background-color: transparent;\n",
       " border: 2px solid #2f2f2f;\n",
       " font-weight: normal;\n",
       " box-shadow: none;\n",
       " text-shadow: none;\n",
       " border-radius: 3px;\n",
       " margin-right: 10px;\n",
       " padding: 2px 7px;\n",
       "}\n",
       "span#login_widget > .button:hover,\n",
       "#logout:hover {\n",
       " color: #a6e22e;\n",
       " background-color: transparent;\n",
       " background: transparent;\n",
       " border: 2px solid #a6e22e;\n",
       " background-image: none;\n",
       " box-shadow: none !important;\n",
       " border-radius: 3px;\n",
       "}\n",
       "span#login_widget > .button:focus,\n",
       "#logout:focus,\n",
       "span#login_widget > .button.focus,\n",
       "#logout.focus,\n",
       "span#login_widget > .button:active,\n",
       "#logout:active,\n",
       "span#login_widget > .button.active,\n",
       "#logout.active,\n",
       ".open > .dropdown-togglespan#login_widget > .button,\n",
       ".open > .dropdown-toggle#logout {\n",
       " color: #f8f8f2;\n",
       " background-color: #f8f8f0;\n",
       " background: #f8f8f0;\n",
       " border-color: #f8f8f0;\n",
       " background-image: none;\n",
       " box-shadow: none !important;\n",
       " border-radius: 2px;\n",
       "}\n",
       "body > #header #header-container {\n",
       " padding-bottom: 0px;\n",
       " padding-top: 4px;\n",
       " box-sizing: border-box;\n",
       " -moz-box-sizing: border-box;\n",
       " -webkit-box-sizing: border-box;\n",
       "}\n",
       "body > #header {\n",
       " background: #1e1e1e;\n",
       " background-color: #1e1e1e;\n",
       " position: relative;\n",
       " z-index: 100;\n",
       "}\n",
       ".list_container {\n",
       " font-size: 13pt;\n",
       " color: #f8f8f0;\n",
       " border: none;\n",
       " text-shadow: none !important;\n",
       "}\n",
       ".list_container > div {\n",
       " border-bottom: 1px solid rgba(93,92,82,.25);\n",
       " font-size: 13pt;\n",
       "}\n",
       ".list_header > div,\n",
       ".list_item > div {\n",
       " padding-top: 6px;\n",
       " padding-bottom: 2px;\n",
       " padding-left: 0px;\n",
       "}\n",
       ".list_header > div .item_link,\n",
       ".list_item > div .item_link {\n",
       " margin-left: -1px;\n",
       " vertical-align: middle;\n",
       " line-height: 22px;\n",
       " font-size: 13pt;\n",
       "}\n",
       ".item_icon {\n",
       " color: #ae81ff;\n",
       " font-size: 13pt;\n",
       " vertical-align: middle;\n",
       "}\n",
       ".list_item input:not([type=\"checkbox\"]) {\n",
       " padding-right: 0px;\n",
       " height: 1.75em;\n",
       " width: 25%;\n",
       " margin: 0px 0 0;\n",
       " margin-top: 0px;\n",
       "}\n",
       ".list_header > div .item_link,\n",
       ".list_item > div .item_link {\n",
       " margin-left: -1px;\n",
       " vertical-align: middle;\n",
       " line-height: 1.5em;\n",
       " font-size: 12pt;\n",
       " display: inline-table;\n",
       " position: static;\n",
       "}\n",
       "#button-select-all {\n",
       " height: 34px;\n",
       " min-width: 55px;\n",
       " z-index: 0;\n",
       " border: none !important;\n",
       " padding-top: 0px;\n",
       " padding-bottom: 0px;\n",
       " margin-bottom: 0px;\n",
       " margin-top: 0px;\n",
       " left: -3px;\n",
       " border-radius: 0px !important;\n",
       "}\n",
       "#button-select-all:focus,\n",
       "#button-select-all:active:focus,\n",
       "#button-select-all.active:focus,\n",
       "#button-select-all.focus,\n",
       "#button-select-all:active.focus,\n",
       "#button-select-all.active.focus {\n",
       " background-color: #2f2f2f !important;\n",
       " background: #2f2f2f !important;\n",
       "}\n",
       "button#tree-selector-btn {\n",
       " height: 34px;\n",
       " font-size: 12.0pt;\n",
       " border: none;\n",
       " left: 0px;\n",
       " border-radius: 0px !important;\n",
       "}\n",
       "input#select-all.pull-left.tree-selector {\n",
       " margin-left: 7px;\n",
       " margin-right: 2px;\n",
       " margin-top: 2px;\n",
       " top: 4px;\n",
       "}\n",
       "input[type=\"radio\"],\n",
       "input[type=\"checkbox\"] {\n",
       " margin-top: 1px;\n",
       " line-height: normal;\n",
       "}\n",
       ".delete-button {\n",
       " border: none !important;\n",
       "}\n",
       "i.fa.fa-trash {\n",
       " font-size: 13.5pt;\n",
       "}\n",
       ".list_container a {\n",
       " font-size: 16px;\n",
       " color: #f8f8f0;\n",
       " border: none;\n",
       " text-shadow: none !important;\n",
       " font-weight: normal;\n",
       " font-style: normal;\n",
       "}\n",
       "div.list_container a:hover {\n",
       " color: #f8f8f0;\n",
       "}\n",
       ".list_header > div input,\n",
       ".list_item > div input {\n",
       " margin-right: 7px;\n",
       " margin-left: 12px;\n",
       " vertical-align: baseline;\n",
       " line-height: 22px;\n",
       " position: relative;\n",
       " top: -1px;\n",
       "}\n",
       "div.list_item:hover {\n",
       " background-color: rgba(93,92,82,.1);\n",
       "}\n",
       ".breadcrumb > li {\n",
       " font-size: 12.0pt;\n",
       " color: #f8f8f0;\n",
       " border: none;\n",
       " text-shadow: none !important;\n",
       "}\n",
       ".breadcrumb > li + li:before {\n",
       " content: \"/\\00a0\";\n",
       " padding: 0px;\n",
       " color: #f8f8f0;\n",
       " font-size: 18px;\n",
       "}\n",
       "#project_name > .breadcrumb {\n",
       " padding: 0px;\n",
       " margin-bottom: 0px;\n",
       " background-color: transparent;\n",
       " font-weight: normal;\n",
       " margin-top: -2px;\n",
       "}\n",
       "ul#tabs a {\n",
       " font-family: sans-serif;\n",
       " font-size: 13.5pt;\n",
       " font-weight: normal;\n",
       " font-style: normal;\n",
       " text-shadow: none !important;\n",
       "}\n",
       ".nav-tabs {\n",
       " font-family: sans-serif;\n",
       " font-size: 13.5pt;\n",
       " font-weight: normal;\n",
       " font-style: normal;\n",
       " background-color: transparent;\n",
       " border-color: transparent;\n",
       " text-shadow: none !important;\n",
       " border: 2px solid transparent;\n",
       "}\n",
       ".nav-tabs > li > a:active,\n",
       ".nav-tabs > li > a:focus,\n",
       ".nav-tabs > li > a:hover,\n",
       ".nav-tabs > li.active > a,\n",
       ".nav-tabs > li.active > a:focus,\n",
       ".nav-tabs > li.active > a:hover,\n",
       ".nav-tabs > li.active > a,\n",
       ".nav-tabs > li.active > a:hover,\n",
       ".nav-tabs > li.active > a:focus {\n",
       " color: #a6e22e;\n",
       " background-color: transparent;\n",
       " border-color: transparent;\n",
       " border-bottom: 2px solid transparent;\n",
       "}\n",
       ".nav > li.disabled > a,\n",
       ".nav > li.disabled > a:hover {\n",
       " color: #75715e;\n",
       "}\n",
       ".nav-tabs > li > a:before {\n",
       " content: \"\";\n",
       " position: absolute;\n",
       " width: 100%;\n",
       " height: 2px;\n",
       " bottom: -2px;\n",
       " left: 0;\n",
       " background-color: #a6e22e;\n",
       " visibility: hidden;\n",
       " -webkit-transform: perspective(0)scaleX(0);\n",
       " transform: perspective(0)scaleX(0);\n",
       " -webkit-transition: ease 220ms;\n",
       " transition: ease 220ms;\n",
       " -webkit-font-smoothing: antialiased !important;\n",
       "}\n",
       ".nav-tabs > li > a:hover:before {\n",
       " visibility: visible;\n",
       " -webkit-transform: perspective(1)scaleX(1);\n",
       " transform: perspective(1)scaleX(1);\n",
       "}\n",
       ".nav-tabs > li.active > a:before {\n",
       " content: \"\";\n",
       " position: absolute;\n",
       " width: 100%;\n",
       " height: 2px;\n",
       " bottom: -2px;\n",
       " left: 0;\n",
       " background-color: #a6e22e;\n",
       " visibility: visible;\n",
       " -webkit-transform: perspective(1)scaleX(1);\n",
       " transform: perspective(1)scaleX(1);\n",
       " -webkit-font-smoothing: subpixel-antialiased !important;\n",
       "}\n",
       "div#notebook {\n",
       " font-family: sans-serif;\n",
       " font-size: 13pt;\n",
       " padding-top: 4px;\n",
       "}\n",
       ".notebook_app {\n",
       " background-color: #1e1e1e;\n",
       "}\n",
       "#notebook-container {\n",
       " padding: 13px 2px;\n",
       " background-color: #1e1e1e;\n",
       " min-height: 0px;\n",
       " box-shadow: none;\n",
       " width: 980px;\n",
       " margin-right: auto;\n",
       " margin-left: auto;\n",
       "}\n",
       "div#ipython-main-app.container {\n",
       " width: 980px;\n",
       " margin-right: auto;\n",
       " margin-left: auto;\n",
       " margin-right: auto;\n",
       " margin-left: auto;\n",
       "}\n",
       ".container {\n",
       " width: 980px;\n",
       " margin-right: auto;\n",
       " margin-left: auto;\n",
       "}\n",
       "div#menubar-container {\n",
       " width: 100%;\n",
       " width: 980px;\n",
       "}\n",
       "div#header-container {\n",
       " width: 980px;\n",
       "}\n",
       ".notebook_app #header,\n",
       ".edit_app #header {\n",
       " box-shadow: none !important;\n",
       " background-color: #1e1e1e;\n",
       " border-bottom: 2px solid rgba(93,92,82,.25);\n",
       "}\n",
       "#header,\n",
       ".edit_app #header {\n",
       " font-family: sans-serif;\n",
       " font-size: 13pt;\n",
       " box-shadow: none;\n",
       " background-color: #1e1e1e;\n",
       "}\n",
       "#header .header-bar,\n",
       ".edit_app #header .header-bar {\n",
       " background: #1e1e1e;\n",
       " background-color: #1e1e1e;\n",
       "}\n",
       "body > #header .header-bar {\n",
       " width: 100%;\n",
       " background: #1e1e1e;\n",
       "}\n",
       "span.checkpoint_status,\n",
       "span.autosave_status {\n",
       " font-size: small;\n",
       " display: none;\n",
       "}\n",
       "#menubar,\n",
       "div#menubar {\n",
       " background-color: #1e1e1e;\n",
       " padding-top: 0px !important;\n",
       "}\n",
       "#menubar .navbar,\n",
       ".navbar-default {\n",
       " background-color: #1e1e1e;\n",
       " margin-bottom: 0px;\n",
       " margin-top: 0px;\n",
       "}\n",
       ".navbar {\n",
       " border: none;\n",
       "}\n",
       "div.navbar-text,\n",
       ".navbar-text,\n",
       ".navbar-text.indicator_area,\n",
       "p.navbar-text.indicator_area {\n",
       " margin-top: 8px !important;\n",
       " margin-bottom: 0px;\n",
       " color: #a6e22e;\n",
       "}\n",
       ".navbar-default {\n",
       " font-family: sans-serif;\n",
       " font-size: 13pt;\n",
       " background-color: #1e1e1e;\n",
       " border-color: rgba(93,92,82,.25);\n",
       " line-height: 1.5em;\n",
       " padding-bottom: 0px;\n",
       "}\n",
       ".navbar-default .navbar-nav > li > a {\n",
       " font-family: sans-serif;\n",
       " font-size: 13pt;\n",
       " color: #f8f8f0;\n",
       " display: block;\n",
       " line-height: 1.5em;\n",
       " padding-top: 14px;\n",
       " padding-bottom: 11px;\n",
       "}\n",
       ".navbar-default .navbar-nav > li > a:hover,\n",
       ".navbar-default .navbar-nav > li > a:focus {\n",
       " color: #f8f8f0 !important;\n",
       " background-color: rgba(93,92,82,.25) !important;\n",
       " border-color: rgba(93,92,82,.25) !important;\n",
       " line-height: 1.5em;\n",
       " transition: 80ms ease;\n",
       "}\n",
       ".navbar-default .navbar-nav > .open > a,\n",
       ".navbar-default .navbar-nav > .open > a:hover,\n",
       ".navbar-default .navbar-nav > .open > a:focus {\n",
       " color: #f8f8f2;\n",
       " background-color: #383838;\n",
       " border-color: #383838;\n",
       " line-height: 1.5em;\n",
       "}\n",
       ".navbar-nav > li > .dropdown-menu {\n",
       " margin-top: 0px;\n",
       "}\n",
       ".navbar-nav {\n",
       " margin: 0;\n",
       "}\n",
       "div.notification_widget.info,\n",
       ".notification_widget.info,\n",
       ".notification_widget:active:hover,\n",
       ".notification_widget.active:hover,\n",
       ".open > .dropdown-toggle.notification_widget:hover,\n",
       ".notification_widget:active:focus,\n",
       ".notification_widget.active:focus,\n",
       ".open > .dropdown-toggle.notification_widget:focus,\n",
       ".notification_widget:active.focus,\n",
       ".notification_widget.active.focus,\n",
       ".open > .dropdown-toggle.notification_widget.focus,\n",
       "div#notification_notebook.notification_widget.btn.btn-xs.navbar-btn,\n",
       "div#notification_notebook.notification_widget.btn.btn-xs.navbar-btn:hover,\n",
       "div#notification_notebook.notification_widget.btn.btn-xs.navbar-btn:focus {\n",
       " color: #f8f8f0 !important;\n",
       " background-color: transparent !important;\n",
       " border-color: transparent !important;\n",
       " padding-bottom: 0px !important;\n",
       " margin-bottom: 0px !important;\n",
       " font-size: 9pt !important;\n",
       " z-index: 0;\n",
       "}\n",
       "div#notification_notebook.notification_widget.btn.btn-xs.navbar-btn {\n",
       " font-size: 9pt !important;\n",
       " z-index: 0;\n",
       "}\n",
       ".notification_widget {\n",
       " color: #ae81ff;\n",
       " z-index: -500;\n",
       " font-size: 9pt;\n",
       " background: transparent;\n",
       " background-color: transparent;\n",
       " margin-right: 3px;\n",
       " border: none;\n",
       "}\n",
       ".notification_widget,\n",
       "div.notification_widget {\n",
       " margin-right: 0px;\n",
       " margin-left: 0px;\n",
       " padding-right: 0px;\n",
       " vertical-align: text-top !important;\n",
       " margin-top: 6px !important;\n",
       " background: transparent !important;\n",
       " background-color: transparent !important;\n",
       " font-size: 9pt !important;\n",
       " border: none;\n",
       "}\n",
       ".navbar-btn.btn-xs:hover {\n",
       " border: none !important;\n",
       " background: transparent !important;\n",
       " background-color: transparent !important;\n",
       " color: #f8f8f0 !important;\n",
       "}\n",
       "div.notification_widget.info,\n",
       ".notification_widget.info {\n",
       " display: none !important;\n",
       "}\n",
       ".edit_mode .modal_indicator:before {\n",
       " display: none;\n",
       "}\n",
       ".command_mode .modal_indicator:before {\n",
       " display: none;\n",
       "}\n",
       ".item_icon {\n",
       " color: #ae81ff;\n",
       "}\n",
       ".item_buttons .kernel-name {\n",
       " font-size: 13pt;\n",
       " color: #ae81ff;\n",
       "}\n",
       ".running_notebook_icon:before {\n",
       " color: #a6e22e !important;\n",
       " font: normal normal normal 15px/1 FontAwesome;\n",
       " font-size: 15px;\n",
       " text-rendering: auto;\n",
       " -webkit-font-smoothing: antialiased;\n",
       " -moz-osx-font-smoothing: grayscale;\n",
       " content: \"\\f10c\";\n",
       " vertical-align: middle;\n",
       " position: static;\n",
       " display: inherit;\n",
       "}\n",
       ".item_buttons .running-indicator {\n",
       " padding-top: 4px;\n",
       " color: #a6e22e;\n",
       " font-family: sans-serif;\n",
       " text-rendering: auto;\n",
       " -webkit-font-smoothing: antialiased;\n",
       "}\n",
       "#notification_trusted {\n",
       " font-family: sans-serif;\n",
       " border: none;\n",
       " background: transparent;\n",
       " background-color: transparent;\n",
       " margin-bottom: 0px !important;\n",
       " vertical-align: bottom !important;\n",
       " color: #75715e !important;\n",
       " cursor: default !important;\n",
       "}\n",
       "#notification_area,\n",
       "div.notification_area {\n",
       " float: right !important;\n",
       " position: static;\n",
       " cursor: pointer;\n",
       " padding-top: 6px;\n",
       " padding-right: 4px;\n",
       "}\n",
       "div#notification_notebook.notification_widget.btn.btn-xs.navbar-btn {\n",
       " font-size: 9pt !important;\n",
       " z-index: 0;\n",
       " margin-top: -5px !important;\n",
       "}\n",
       "#modal_indicator {\n",
       " float: right !important;\n",
       " color: #4c8be2;\n",
       " background: #1e1e1e;\n",
       " background-color: #1e1e1e;\n",
       " margin-top: 8px !important;\n",
       " margin-left: 0px;\n",
       "}\n",
       "#kernel_indicator {\n",
       " float: right !important;\n",
       " color: #a6e22e;\n",
       " background: #1e1e1e;\n",
       " background-color: #1e1e1e;\n",
       " border-left: 2px solid #a6e22e;\n",
       " padding-top: 0px;\n",
       " padding-bottom: 4px;\n",
       " margin-top: 10px !important;\n",
       " margin-left: -2px;\n",
       " padding-left: 5px !important;\n",
       "}\n",
       "#kernel_indicator .kernel_indicator_name {\n",
       " font-size: 17px;\n",
       " color: #a6e22e;\n",
       " background: #1e1e1e;\n",
       " background-color: #1e1e1e;\n",
       " padding-left: 5px;\n",
       " padding-right: 5px;\n",
       " margin-top: 4px;\n",
       " vertical-align: text-top;\n",
       " padding-bottom: 0px;\n",
       "}\n",
       ".kernel_idle_icon:before {\n",
       " display: inline-block;\n",
       " font: normal normal normal 22px/1 FontAwesome;\n",
       " font-size: 22px;\n",
       " text-rendering: auto;\n",
       " -webkit-font-smoothing: antialiased;\n",
       " cursor: pointer;\n",
       " margin-left: 0px !important;\n",
       " opacity: 0.7;\n",
       " vertical-align: bottom;\n",
       " margin-top: 1px;\n",
       " content: \"\\f1db\";\n",
       "}\n",
       ".kernel_busy_icon:before {\n",
       " display: inline-block;\n",
       " font: normal normal normal 22px/1 FontAwesome;\n",
       " font-size: 22px;\n",
       " -webkit-animation: pulsate 2s infinite ease-out;\n",
       " animation: pulsate 2s infinite ease-out;\n",
       " text-rendering: auto;\n",
       " -webkit-font-smoothing: antialiased;\n",
       " cursor: pointer;\n",
       " margin-left: 0px !important;\n",
       " vertical-align: bottom;\n",
       " margin-top: 1px;\n",
       " content: \"\\f111\";\n",
       "}\n",
       "@-webkit-keyframes pulsate {\n",
       " 0% {\n",
       "  -webkit-transform: scale(1.0,1.0);\n",
       "  opacity: 0.8;\n",
       " }\n",
       " 8% {\n",
       "  -webkit-transform: scale(1.0,1.0);\n",
       "  opacity: 0.8;\n",
       " }\n",
       " 50% {\n",
       "  -webkit-transform: scale(0.75,0.75);\n",
       "  opacity: 0.3;\n",
       " }\n",
       " 92% {\n",
       "  -webkit-transform: scale(1.0,1.0);\n",
       "  opacity: 0.8;\n",
       " }\n",
       " 100% {\n",
       "  -webkit-transform: scale(1.0,1.0);\n",
       "  opacity: 0.8;\n",
       " }\n",
       "}\n",
       "div.notification_widget.info,\n",
       ".notification_widget.info,\n",
       ".notification_widget:active:hover,\n",
       ".notification_widget.active:hover,\n",
       ".open > .dropdown-toggle.notification_widget:hover,\n",
       ".notification_widget:active:focus,\n",
       ".notification_widget.active:focus,\n",
       ".open > .dropdown-toggle.notification_widget:focus,\n",
       ".notification_widget:active.focus,\n",
       ".notification_widget.active.focus,\n",
       ".open > .dropdown-toggle.notification_widget.focus,\n",
       "div#notification_notebook.notification_widget.btn.btn-xs.navbar-btn,\n",
       "div#notification_notebook.notification_widget.btn.btn-xs.navbar-btn:hover,\n",
       "div#notification_notebook.notification_widget.btn.btn-xs.navbar-btn:focus {\n",
       " color: #f8f8f0;\n",
       " background-color: #1e1e1e;\n",
       " border-color: #1e1e1e;\n",
       "}\n",
       "#notification_area,\n",
       "div.notification_area {\n",
       " float: right !important;\n",
       " position: static;\n",
       "}\n",
       ".notification_widget,\n",
       "div.notification_widget {\n",
       " margin-right: 0px;\n",
       " margin-left: 0px;\n",
       " padding-right: 0px;\n",
       " vertical-align: text-top !important;\n",
       " margin-top: 6px !important;\n",
       " z-index: 1000;\n",
       "}\n",
       "#kernel_logo_widget,\n",
       "#kernel_logo_widget .current_kernel_logo {\n",
       " display: none;\n",
       "}\n",
       "div#ipython_notebook {\n",
       " display: none;\n",
       "}\n",
       "i.fa.fa-icon {\n",
       " -webkit-font-smoothing: antialiased;\n",
       " -moz-osx-font-smoothing: grayscale;\n",
       " text-rendering: auto;\n",
       "}\n",
       ".fa {\n",
       " display: inline-block;\n",
       " font: normal normal normal 10pt/1 \"FontAwesome\", sans-serif;\n",
       " text-rendering: auto;\n",
       " -webkit-font-smoothing: antialiased;\n",
       " -moz-osx-font-smoothing: grayscale;\n",
       "}\n",
       ".dropdown-menu {\n",
       " font-family: sans-serif;\n",
       " font-size: 13pt;\n",
       " box-shadow: none;\n",
       " padding: 0px;\n",
       " text-align: left;\n",
       " border: none;\n",
       " background-color: #383838;\n",
       " background: #383838;\n",
       " line-height: 1;\n",
       "}\n",
       ".dropdown-menu:hover {\n",
       " font-family: sans-serif;\n",
       " font-size: 13pt;\n",
       " box-shadow: none;\n",
       " padding: 0px;\n",
       " text-align: left;\n",
       " border: none;\n",
       " background-color: #383838;\n",
       " box-shadow: none;\n",
       " line-height: 1;\n",
       "}\n",
       ".dropdown-menu > li > a {\n",
       " font-family: sans-serif;\n",
       " font-size: 12.0pt;\n",
       " display: block;\n",
       " padding: 10px 20px 9px 10px;\n",
       " color: #f8f8f0;\n",
       " background-color: #383838;\n",
       " background: #383838;\n",
       "}\n",
       ".dropdown-menu > li > a:hover,\n",
       ".dropdown-menu > li > a:focus {\n",
       " color: #f8f8f0;\n",
       " background-color: rgba(93,92,82,.25);\n",
       " background: rgba(93,92,82,.25);\n",
       " border-color: rgba(93,92,82,.25);\n",
       " transition: 200ms ease;\n",
       "}\n",
       ".dropdown-menu .divider {\n",
       " height: 1px;\n",
       " margin: 0px 0px;\n",
       " overflow: hidden;\n",
       " background-color: rgba(93,92,82,.5);\n",
       "}\n",
       ".dropdown-submenu > .dropdown-menu {\n",
       " display: none;\n",
       " top: 2px !important;\n",
       " left: 100%;\n",
       " margin-top: -2px;\n",
       " margin-left: 0px;\n",
       " padding-top: 0px;\n",
       " transition: 200ms ease;\n",
       "}\n",
       ".dropdown-menu > .disabled > a,\n",
       ".dropdown-menu > .disabled > a:hover,\n",
       ".dropdown-menu > .disabled > a:focus {\n",
       " font-family: sans-serif;\n",
       " font-size: 12.0pt;\n",
       " font-weight: normal;\n",
       " color: #75715e;\n",
       " padding: none;\n",
       " display: block;\n",
       " clear: both;\n",
       " white-space: nowrap;\n",
       "}\n",
       ".dropdown-submenu > a:after {\n",
       " color: #f8f8f0;\n",
       " margin-right: -16px;\n",
       " margin-top: 0px;\n",
       " display: inline-block;\n",
       "}\n",
       ".dropdown-submenu:hover > a:after,\n",
       ".dropdown-submenu:active > a:after,\n",
       ".dropdown-submenu:focus > a:after,\n",
       ".dropdown-submenu:visited > a:after {\n",
       " color: #a6e22e;\n",
       " margin-right: -16px;\n",
       " display: inline-block !important;\n",
       "}\n",
       "div.kse-dropdown > .dropdown-menu,\n",
       ".kse-dropdown > .dropdown-menu {\n",
       " min-width: 0;\n",
       " top: 94%;\n",
       "}\n",
       ".btn,\n",
       ".btn-default {\n",
       " font-family: sans-serif;\n",
       " color: #f8f8f0;\n",
       " background: #2f2f2f;\n",
       " background-color: #2f2f2f;\n",
       " border: 2px solid #2f2f2f;\n",
       " font-weight: normal;\n",
       " box-shadow: none;\n",
       " text-shadow: none;\n",
       " border-radius: 3px;\n",
       " font-size: initial;\n",
       "}\n",
       ".btn:hover,\n",
       ".btn:active:hover,\n",
       ".btn.active:hover,\n",
       ".btn-default:hover,\n",
       ".open > .dropdown-toggle.btn-default:hover,\n",
       ".open > .dropdown-toggle.btn:hover {\n",
       " color: #a6e22e;\n",
       " border: 2px solid #2a2a2a;\n",
       " background-color: #2a2a2a;\n",
       " background: #2a2a2a;\n",
       " background-image: none;\n",
       " box-shadow: none !important;\n",
       " border-radius: 3px;\n",
       "}\n",
       ".btn:active,\n",
       ".btn.active,\n",
       ".btn:active:focus,\n",
       ".btn.active:focus,\n",
       ".btn:active.focus,\n",
       ".btn.active.focus,\n",
       ".btn-default:focus,\n",
       ".btn-default.focus,\n",
       ".btn-default:active,\n",
       ".btn-default.active,\n",
       ".btn-default:active:hover,\n",
       ".btn-default.active:hover,\n",
       ".btn-default:active:focus,\n",
       ".btn-default.active:focus,\n",
       ".btn-default:active.focus,\n",
       ".btn-default.active.focus,\n",
       ".open > .dropdown-toggle.btn:focus,\n",
       ".open > .dropdown-toggle.btn.focus,\n",
       ".open > .dropdown-toggle.btn-default:hover,\n",
       ".open > .dropdown-toggle.btn-default:focus,\n",
       ".open > .dropdown-toggle.btn-default.hover,\n",
       ".open > .dropdown-toggle.btn-default.focus {\n",
       " color: #a6e22e;\n",
       " border: 2px solid #2a2a2a;\n",
       " background-color: #2a2a2a !important;\n",
       " background: #2a2a2a !important;\n",
       " background-image: none;\n",
       " box-shadow: none !important;\n",
       " border-radius: 3px;\n",
       "}\n",
       ".btn-default:active:hover,\n",
       ".btn-default.active:hover,\n",
       ".btn-default:active:focus,\n",
       ".btn-default.active:focus,\n",
       ".btn-default:active.focus,\n",
       ".btn-default.active.focus {\n",
       " color: #a6e22e !important;\n",
       " background-color: #2f2f2f;\n",
       " border-color: #546745 !important;\n",
       " transition: 2000ms ease;\n",
       "}\n",
       ".btn:focus,\n",
       ".btn.focus,\n",
       ".btn:active:focus,\n",
       ".btn.active:focus,\n",
       ".btn:active,\n",
       ".btn.active,\n",
       ".btn:active.focus,\n",
       ".btn.active.focus {\n",
       " color: #a6e22e !important;\n",
       " outline: none !important;\n",
       " outline-width: 0px !important;\n",
       " background: #546745 !important;\n",
       " background-color: #546745 !important;\n",
       " border-color: #546745 !important;\n",
       " transition: 200ms ease !important;\n",
       "}\n",
       ".item_buttons > .btn,\n",
       ".item_buttons > .btn-group,\n",
       ".item_buttons > .input-group {\n",
       " font-size: 13pt;\n",
       " background: transparent;\n",
       " background-color: transparent;\n",
       " border: 0px solid #2f2f2f;\n",
       " border-bottom: 2px solid transparent;\n",
       " margin-left: 5px;\n",
       " padding-top: 4px !important;\n",
       "}\n",
       ".item_buttons > .btn:hover,\n",
       ".item_buttons > .btn-group:hover,\n",
       ".item_buttons > .input-group:hover,\n",
       ".item_buttons > .btn.active,\n",
       ".item_buttons > .btn-group.active,\n",
       ".item_buttons > .input-group.active,\n",
       ".item_buttons > .btn.focus {\n",
       " margin-left: 5px;\n",
       " background: #2a2a2a;\n",
       " padding-top: 4px !important;\n",
       " background-color: transparent;\n",
       " border: 0px solid transparent;\n",
       " border-bottom: 2px solid #a6e22e;\n",
       " border-radius: 0px;\n",
       " transition: none;\n",
       "}\n",
       ".item_buttons {\n",
       " line-height: 1.5em !important;\n",
       "}\n",
       ".item_buttons .btn {\n",
       " min-width: 11ex;\n",
       "}\n",
       ".btn-group > .btn:first-child {\n",
       " margin-left: 3px;\n",
       "}\n",
       ".btn-group > .btn-mini,\n",
       ".btn-sm,\n",
       ".btn-group-sm > .btn,\n",
       ".btn-xs,\n",
       ".btn-group-xs > .btn,\n",
       ".alternate_upload .btn-upload,\n",
       ".btn-group,\n",
       ".btn-group-vertical {\n",
       " font-size: inherit;\n",
       " font-weight: normal;\n",
       " height: inherit;\n",
       " line-height: inherit;\n",
       "}\n",
       ".btn-xs,\n",
       ".btn-group-xs > .btn {\n",
       " font-size: initial !important;\n",
       " background-image: none;\n",
       " font-weight: normal;\n",
       " text-shadow: none;\n",
       " display: inline-table;\n",
       " padding: 2px 5px;\n",
       " line-height: 1.45;\n",
       "}\n",
       ".btn-group > .btn:first-child {\n",
       " margin-left: 3px;\n",
       "}\n",
       "div#new-buttons > button,\n",
       "#new-buttons > button,\n",
       "div#refresh_notebook_list,\n",
       "#refresh_notebook_list {\n",
       " background: transparent;\n",
       " background-color: transparent;\n",
       " border: none;\n",
       "}\n",
       "div#new-buttons > button:hover,\n",
       "#new-buttons > button:hover,\n",
       "div#refresh_notebook_list,\n",
       "#refresh_notebook_list,\n",
       "div.alternate_upload .btn-upload,\n",
       ".alternate_upload .btn-upload,\n",
       "div.dynamic-buttons > button,\n",
       ".dynamic-buttons > button,\n",
       ".dynamic-buttons > button:focus,\n",
       ".dynamic-buttons > button:active:focus,\n",
       ".dynamic-buttons > button.active:focus,\n",
       ".dynamic-buttons > button.focus,\n",
       ".dynamic-buttons > button:active.focus,\n",
       ".dynamic-buttons > button.active.focus,\n",
       "#new-buttons > button:focus,\n",
       "#new-buttons > button:active:focus,\n",
       "#new-buttons > button.active:focus,\n",
       "#new-buttons > button.focus,\n",
       "#new-buttons > button:active.focus,\n",
       "#new-buttons > button.active.focus,\n",
       ".alternate_upload .btn-upload:focus,\n",
       ".alternate_upload .btn-upload:active:focus,\n",
       ".alternate_upload .btn-upload.active:focus,\n",
       ".alternate_upload .btn-upload.focus,\n",
       ".alternate_upload .btn-upload:active.focus,\n",
       ".alternate_upload .btn-upload.active.focus {\n",
       " background: transparent !important;\n",
       " background-color: transparent !important;\n",
       " border: none !important;\n",
       "}\n",
       ".alternate_upload input.fileinput {\n",
       " text-align: center;\n",
       " vertical-align: bottom;\n",
       " margin-left: -.5ex;\n",
       " display: inline-table;\n",
       " border: solid 0px #2f2f2f;\n",
       " margin-bottom: -1ex;\n",
       "}\n",
       ".alternate_upload .btn-upload {\n",
       " display: inline-table;\n",
       " background: transparent;\n",
       " border: none;\n",
       "}\n",
       ".btn-group .btn + .btn,\n",
       ".btn-group .btn + .btn-group,\n",
       ".btn-group .btn-group + .btn,\n",
       ".btn-group .btn-group + .btn-group {\n",
       " margin-left: -2px;\n",
       "}\n",
       ".btn-group > .btn:first-child:not(:last-child):not(.dropdown-toggle) {\n",
       " border-bottom-right-radius: 0;\n",
       " border-top-right-radius: 0;\n",
       " z-index: 2;\n",
       "}\n",
       ".dropdown-header {\n",
       " font-family: sans-serif !important;\n",
       " font-size: 13pt !important;\n",
       " color: #a6e22e !important;\n",
       " border-bottom: none !important;\n",
       " padding: 0px !important;\n",
       " margin: 6px 6px 0px !important;\n",
       "}\n",
       "span#last-modified.btn.btn-xs.btn-default.sort-action,\n",
       "span#sort-name.btn.btn-xs.btn-default.sort-action,\n",
       "span#file-size.btn.btn-xs.btn-default.sort-action {\n",
       " font-family: sans-serif;\n",
       " font-size: 16px;\n",
       " background-color: transparent;\n",
       " background: transparent;\n",
       " border: none;\n",
       " color: #f8f8f0;\n",
       " padding-bottom: 0px;\n",
       " margin-bottom: 0px;\n",
       " vertical-align: sub;\n",
       "}\n",
       "span#last-modified.btn.btn-xs.btn-default.sort-action {\n",
       " margin-left: 19px;\n",
       "}\n",
       "button.close {\n",
       " border: 0px none;\n",
       " font-family: sans-serif;\n",
       " font-size: 20pt;\n",
       " font-weight: normal;\n",
       "}\n",
       ".dynamic-buttons {\n",
       " padding-top: 0px;\n",
       " display: inline-block;\n",
       "}\n",
       ".close {\n",
       " color: #f92672;\n",
       " opacity: .5;\n",
       " text-shadow: none;\n",
       " font-weight: normal;\n",
       "}\n",
       ".close:hover {\n",
       " color: #f92672;\n",
       " opacity: 1;\n",
       " font-weight: normal;\n",
       "}\n",
       "div.nbext-enable-btns .btn[disabled],\n",
       "div.nbext-enable-btns .btn[disabled]:hover,\n",
       ".btn-default.disabled,\n",
       ".btn-default[disabled],\n",
       ".btn-default.disabled:hover,\n",
       ".btn-default[disabled]:hover,\n",
       "fieldset[disabled] .btn-default:hover,\n",
       ".btn-default.disabled:focus,\n",
       ".btn-default[disabled]:focus,\n",
       "fieldset[disabled] .btn-default:focus,\n",
       ".btn-default.disabled.focus,\n",
       ".btn-default[disabled].focus,\n",
       "fieldset[disabled] .btn-default.focus {\n",
       " color: #888888;\n",
       " background: #2c2c2c;\n",
       " background-color: #2c2c2c;\n",
       " border-color: #2c2c2c;\n",
       " transition: 200ms ease;\n",
       "}\n",
       ".input-group-addon {\n",
       " padding: 2px 5px;\n",
       " font-size: 13pt;\n",
       " font-weight: normal;\n",
       " height: auto;\n",
       " color: #f8f8f0;\n",
       " text-align: center;\n",
       " background-color: transparent;\n",
       " border: 2px solid transparent !important;\n",
       " text-transform: capitalize;\n",
       "}\n",
       "a.btn.btn-default.input-group-addon:hover {\n",
       " background: transparent !important;\n",
       " background-color: transparent !important;\n",
       "}\n",
       ".btn-group > .btn + .dropdown-toggle {\n",
       " padding-left: 8px;\n",
       " padding-right: 8px;\n",
       " height: 100%;\n",
       "}\n",
       ".btn-group > .btn + .dropdown-toggle:hover {\n",
       " background: #2a2a2a !important;\n",
       "}\n",
       ".input-group-btn {\n",
       " position: relative;\n",
       " font-size: inherit;\n",
       " white-space: nowrap;\n",
       " background: #2f2f2f;\n",
       " background-color: #2f2f2f;\n",
       " border: none;\n",
       "}\n",
       ".input-group-btn:hover {\n",
       " background: #2a2a2a;\n",
       " background-color: #2a2a2a;\n",
       " border: none;\n",
       "}\n",
       ".input-group-btn:first-child > .btn,\n",
       ".input-group-btn:first-child > .btn-group {\n",
       " background: #2f2f2f;\n",
       " background-color: #2f2f2f;\n",
       " border: none;\n",
       " margin-left: 2px;\n",
       " margin-right: -1px;\n",
       " font-size: inherit;\n",
       "}\n",
       ".input-group-btn:first-child > .btn:hover,\n",
       ".input-group-btn:first-child > .btn-group:hover {\n",
       " background: #2a2a2a;\n",
       " background-color: #2a2a2a;\n",
       " border: none;\n",
       " font-size: inherit;\n",
       " transition: 200ms ease;\n",
       "}\n",
       "div.modal .btn-group > .btn:first-child {\n",
       " background: #2f2f2f;\n",
       " background-color: #2f2f2f;\n",
       " border: 1px solid #2c2c2c;\n",
       " margin-top: 0px !important;\n",
       " margin-left: 0px;\n",
       " margin-bottom: 2px;\n",
       "}\n",
       "div.modal .btn-group > .btn:first-child:hover {\n",
       " background: #2a2a2a;\n",
       " background-color: #2a2a2a;\n",
       " border: 1px solid #2a2a2a;\n",
       " transition: 200ms ease;\n",
       "}\n",
       "div.modal > button,\n",
       "div.modal-footer > button {\n",
       " background: #2f2f2f;\n",
       " background-color: #2f2f2f;\n",
       " border-color: #2f2f2f;\n",
       "}\n",
       "div.modal > button:hover,\n",
       "div.modal-footer > button:hover {\n",
       " background: #2a2a2a;\n",
       " background-color: #2a2a2a;\n",
       " border-color: #2a2a2a;\n",
       " transition: 200ms ease;\n",
       "}\n",
       ".modal-content {\n",
       " font-family: sans-serif;\n",
       " font-size: 12.0pt;\n",
       " position: relative;\n",
       " background: #2f2f2f;\n",
       " background-color: #2f2f2f;\n",
       " border: none;\n",
       " border-radius: 1px;\n",
       " background-clip: padding-box;\n",
       " outline: none;\n",
       "}\n",
       ".modal-header {\n",
       " font-family: sans-serif;\n",
       " font-size: 13pt;\n",
       " color: #f8f8f0;\n",
       " background: #2f2f2f;\n",
       " background-color: #2f2f2f;\n",
       " border-color: rgba(93,92,82,.25);\n",
       " padding: 12px;\n",
       " min-height: 16.4286px;\n",
       "}\n",
       ".modal-content h4 {\n",
       " font-family: sans-serif;\n",
       " font-size: 16pt;\n",
       " color: #f8f8f0;\n",
       " padding: 5px;\n",
       "}\n",
       ".modal-body {\n",
       " background-color: #232323;\n",
       " position: relative;\n",
       " padding: 15px;\n",
       "}\n",
       ".modal-footer {\n",
       " padding: 8px;\n",
       " text-align: right;\n",
       " background-color: #232323;\n",
       " border-top: none;\n",
       "}\n",
       ".alert-info {\n",
       " background-color: #2f2f2f;\n",
       " border-color: rgba(93,92,82,.25);\n",
       " color: #f8f8f0;\n",
       "}\n",
       ".modal-header .close {\n",
       " margin-top: -5px;\n",
       " font-size: 25pt;\n",
       "}\n",
       ".modal-backdrop,\n",
       ".modal-backdrop.in {\n",
       " opacity: 0.85;\n",
       " background-color: notebook-bg;\n",
       "}\n",
       "div.panel,\n",
       "div.panel-default,\n",
       ".panel,\n",
       ".panel-default {\n",
       " font-family: sans-serif;\n",
       " font-size: 13pt;\n",
       " background-color: #232323;\n",
       " color: #f8f8f0;\n",
       " margin-bottom: 14px;\n",
       " border: 0;\n",
       " box-shadow: none;\n",
       "}\n",
       "div.panel > .panel-heading,\n",
       "div.panel-default > .panel-heading {\n",
       " font-size: 14pt;\n",
       " color: #f8f8f0;\n",
       " background: #2f2f2f;\n",
       " background-color: #2f2f2f;\n",
       " border: 0;\n",
       "}\n",
       ".modal .modal-dialog {\n",
       " min-width: 950px;\n",
       " margin: 50px auto;\n",
       "}\n",
       "div.container-fluid {\n",
       " margin-right: auto;\n",
       " margin-left: auto;\n",
       " padding-left: 0px;\n",
       " padding-right: 5px;\n",
       "}\n",
       "div.form-control,\n",
       ".form-control {\n",
       " font-family: sans-serif;\n",
       " font-size: initial;\n",
       " color: #f8f8f0;\n",
       " background-color: #282828;\n",
       " border: 1px solid #282828 !important;\n",
       " margin-left: 2px;\n",
       " box-shadow: none;\n",
       " transition: border-color 0.15s ease-in-out 0s, box-shadow 0.15s ease-in-out 0s;\n",
       "}\n",
       ".form-control-static {\n",
       " min-height: inherit;\n",
       " height: inherit;\n",
       "}\n",
       ".form-group.list-group-item {\n",
       " color: #f8f8f0;\n",
       " background-color: #232323;\n",
       " border-color: rgba(93,92,82,.25);\n",
       " margin-bottom: 0px;\n",
       "}\n",
       ".form-group .input-group {\n",
       " float: left;\n",
       "}\n",
       "input,\n",
       "button,\n",
       "select,\n",
       "textarea {\n",
       " background-color: #282828;\n",
       " font-weight: normal;\n",
       " border: 1px solid rgba(93,92,82,.25);\n",
       "}\n",
       "select.form-control.select-xs {\n",
       " height: 33px;\n",
       " font-size: 13pt;\n",
       "}\n",
       ".toolbar select,\n",
       ".toolbar label {\n",
       " width: auto;\n",
       " vertical-align: middle;\n",
       " margin-right: 0px;\n",
       " margin-bottom: 0px;\n",
       " display: inline;\n",
       " font-size: 92%;\n",
       " margin-left: 10px;\n",
       " padding: 0px;\n",
       " background: #2f2f2f !important;\n",
       " background-color: #2f2f2f !important;\n",
       " border: 2px solid #2f2f2f !important;\n",
       "}\n",
       ".form-control:focus {\n",
       " border-color: #a6e22e;\n",
       " outline: 2px solid #49483e;\n",
       " -webkit-box-shadow: none;\n",
       "}\n",
       "::-webkit-input-placeholder {\n",
       " color: #75715e;\n",
       "}\n",
       "::-moz-placeholder {\n",
       " color: #75715e;\n",
       "}\n",
       ":-ms-input-placeholder {\n",
       " color: #75715e;\n",
       "}\n",
       ":-moz-placeholder {\n",
       " color: #75715e;\n",
       "}\n",
       "[dir=\"ltr\"] #find-and-replace .input-group-btn + .form-control {\n",
       " border: 2px solid rgba(93,92,82,.25) !important;\n",
       "}\n",
       "[dir=\"ltr\"] #find-and-replace .input-group-btn + .form-control:focus {\n",
       " border-color: #a6e22e;\n",
       " outline: 2px solid #49483e;\n",
       " -webkit-box-shadow: none;\n",
       " box-shadow: none;\n",
       "}\n",
       "div.output.output_scroll {\n",
       " box-shadow: none;\n",
       "}\n",
       "::-webkit-scrollbar {\n",
       " width: 11px;\n",
       " max-height: 9px;\n",
       " background-color: #2d2d2d;\n",
       " border-radius: 3px;\n",
       " border: none;\n",
       "}\n",
       "::-webkit-scrollbar-track {\n",
       " background: #2d2d2d;\n",
       " border: none;\n",
       " width: 11px;\n",
       " max-height: 9px;\n",
       "}\n",
       "::-webkit-scrollbar-thumb {\n",
       " border-radius: 2px;\n",
       " border: none;\n",
       " background: #49483e;\n",
       " background-clip: content-box;\n",
       " width: 11px;\n",
       "}\n",
       "HTML,\n",
       "body,\n",
       "div,\n",
       "dl,\n",
       "dt,\n",
       "dd,\n",
       "ul,\n",
       "ol,\n",
       "li,\n",
       "h1,\n",
       "h2,\n",
       "h3,\n",
       "h4,\n",
       "h5,\n",
       "h6,\n",
       "pre,\n",
       "code,\n",
       "form,\n",
       "fieldset,\n",
       "legend,\n",
       "input,\n",
       "button,\n",
       "textarea,\n",
       "p,\n",
       "blockquote,\n",
       "th,\n",
       "td,\n",
       "span,\n",
       "a {\n",
       " text-rendering: geometricPrecision;\n",
       " -webkit-font-smoothing: subpixel-antialiased;\n",
       " font-weight: 400;\n",
       "}\n",
       "div.input_area {\n",
       " background-color: #282828;\n",
       " background: #282828;\n",
       " padding-right: 1.2em;\n",
       " border: 0px;\n",
       " border-radius: 0px;\n",
       " border-top-right-radius: 4px;\n",
       " border-bottom-right-radius: 4px;\n",
       "}\n",
       "div.cell {\n",
       " padding: 0px;\n",
       " background: #282828;\n",
       " background-color: #282828;\n",
       " border: medium solid #1e1e1e;\n",
       " border-radius: 4px;\n",
       " top: 0;\n",
       "}\n",
       "div.cell.selected {\n",
       " background: #282828;\n",
       " background-color: #282828;\n",
       " border: medium solid #1e1e1e;\n",
       " padding: 0px;\n",
       " border-radius: 5px;\n",
       "}\n",
       ".edit_mode div.cell.selected {\n",
       " padding: 0px;\n",
       " background: #282828;\n",
       " background-color: #282828;\n",
       " border: medium solid #1e1e1e;\n",
       " border-radius: 5px;\n",
       "}\n",
       "div.cell.edit_mode {\n",
       " padding: 0px;\n",
       " background: #282828;\n",
       " background-color: #282828;\n",
       "}\n",
       "div.CodeMirror-sizer {\n",
       " margin-left: 0px;\n",
       " margin-bottom: -21px;\n",
       " border-right-width: 16px;\n",
       " min-height: 37px;\n",
       " padding-right: 0px;\n",
       " padding-bottom: 0px;\n",
       " margin-top: 0px;\n",
       "}\n",
       "div.cell.selected:before,\n",
       ".edit_mode div.cell.selected:before,\n",
       "div.cell.selected:before,\n",
       "div.cell.selected.jupyter-soft-selected:before {\n",
       " background: #282828 !important;\n",
       " border: none;\n",
       " border-radius: 3px;\n",
       " position: absolute;\n",
       " display: block;\n",
       " top: 0px;\n",
       " left: 0px;\n",
       " width: 0px;\n",
       " height: 100%;\n",
       "}\n",
       "div.cell.text_cell.selected::before,\n",
       ".edit_mode div.cell.text_cell.selected:before,\n",
       "div.cell.text_cell.selected:before,\n",
       "div.cell.text_cell.selected.jupyter-soft-selected:before {\n",
       " background: #282828 !important;\n",
       " background-color: #282828 !important;\n",
       " border-color: #57564b !important;\n",
       "}\n",
       "div.cell.code_cell .input {\n",
       " border-left: 5px solid #282828 !important;\n",
       " border-radius: 3px;\n",
       " border-bottom-left-radius: 3px;\n",
       " border-top-left-radius: 3px;\n",
       "}\n",
       "div.cell.code_cell.selected .input {\n",
       " border-left: 5px solid #57564b !important;\n",
       " border-radius: 3px;\n",
       "}\n",
       ".edit_mode div.cell.code_cell.selected .input {\n",
       " border-left: 5px solid #33322b !important;\n",
       " border-radius: 3px;\n",
       "}\n",
       ".edit_mode div.cell.selected:before {\n",
       " height: 100%;\n",
       " border-left: 5px solid #33322b !important;\n",
       " border-radius: 3px;\n",
       "}\n",
       "div.cell.jupyter-soft-selected,\n",
       "div.cell.selected.jupyter-soft-selected {\n",
       " border-left-color: #33322b !important;\n",
       " border-left-width: 0px !important;\n",
       " padding-left: 7px !important;\n",
       " border-right-color: #33322b !important;\n",
       " border-right-width: 0px !important;\n",
       " background: #33322b !important;\n",
       " border-radius: 6px !important;\n",
       "}\n",
       "div.cell.selected.jupyter-soft-selected .input {\n",
       " border-left: 5px solid #282828 !important;\n",
       "}\n",
       "div.cell.selected.jupyter-soft-selected {\n",
       " border-left-color: #57564b;\n",
       " border-color: #1e1e1e;\n",
       " padding-left: 7px;\n",
       " border-radius: 6px;\n",
       "}\n",
       "div.cell.code_cell.selected .input {\n",
       " border-left: none;\n",
       " border-radius: 3px;\n",
       "}\n",
       "div.cell.selected.jupyter-soft-selected .prompt,\n",
       "div.cell.text_cell.selected.jupyter-soft-selected .prompt {\n",
       " top: 0;\n",
       " border-left: #282828 !important;\n",
       " border-radius: 2px;\n",
       "}\n",
       "div.cell.text_cell.selected.jupyter-soft-selected .input_prompt {\n",
       " border-left: none !important;\n",
       "}\n",
       "div.cell.text_cell.jupyter-soft-selected,\n",
       "div.cell.text_cell.selected.jupyter-soft-selected {\n",
       " border-left-color: #33322b !important;\n",
       " border-left-width: 0px !important;\n",
       " padding-left: 26px !important;\n",
       " border-right-color: #33322b !important;\n",
       " border-right-width: 0px !important;\n",
       " background: #33322b !important;\n",
       " border-radius: 5px !important;\n",
       "}\n",
       "div.cell.jupyter-soft-selected .input,\n",
       "div.cell.selected.jupyter-soft-selected .input {\n",
       " border-left-color: #33322b !important;\n",
       "}\n",
       "div.prompt,\n",
       ".prompt {\n",
       " font-family: monospace, monospace;\n",
       " font-size: 9pt !important;\n",
       " font-weight: normal;\n",
       " color: #75715e;\n",
       " line-height: 170%;\n",
       " padding: 0px;\n",
       " padding-top: 4px;\n",
       " padding-left: 0px;\n",
       " padding-right: 1px;\n",
       " text-align: right !important;\n",
       " min-width: 11.5ex !important;\n",
       " width: 11.5ex !important;\n",
       "}\n",
       "div.prompt.input_prompt {\n",
       " font-size: 9pt !important;\n",
       " background-color: #282828;\n",
       " border-top: 0px;\n",
       " border-top-right-radius: 0px;\n",
       " border-bottom-left-radius: 0px;\n",
       " border-bottom-right-radius: 0px;\n",
       " padding-right: 3px;\n",
       " min-width: 11.5ex;\n",
       " width: 11.5ex !important;\n",
       "}\n",
       "div.cell.code_cell .input_prompt {\n",
       " border-right: 2px solid #49483e;\n",
       "}\n",
       "div.cell.selected .prompt {\n",
       " top: 0;\n",
       "}\n",
       ".edit_mode div.cell.selected .prompt {\n",
       " top: 0;\n",
       "}\n",
       ".edit_mode div.cell.selected .prompt {\n",
       " top: 0;\n",
       "}\n",
       ".run_this_cell {\n",
       " visibility: hidden;\n",
       " color: transparent;\n",
       " padding-top: 0px;\n",
       " padding-bottom: 0px;\n",
       " padding-left: 3px;\n",
       " padding-right: 12px;\n",
       " width: 1.5ex;\n",
       " width: 0ex;\n",
       " background: transparent;\n",
       " background-color: transparent;\n",
       "}\n",
       "div.code_cell:hover div.input .run_this_cell {\n",
       " visibility: visible;\n",
       "}\n",
       "div.cell.code_cell.rendered.selected .run_this_cell:hover {\n",
       " background-color: #1e1e1e;\n",
       " background: #1e1e1e;\n",
       " color: #57564b !important;\n",
       "}\n",
       "div.cell.code_cell.rendered.unselected .run_this_cell:hover {\n",
       " background-color: #1e1e1e;\n",
       " background: #1e1e1e;\n",
       " color: #57564b !important;\n",
       "}\n",
       "i.fa-step-forward.fa {\n",
       " display: inline-block;\n",
       " font: normal normal normal 9px \"FontAwesome\";\n",
       "}\n",
       ".fa-step-forward:before {\n",
       " content: \"\\f04b\";\n",
       "}\n",
       "div.cell.selected.jupyter-soft-selected .run_this_cell,\n",
       "div.cell.selected.jupyter-soft-selected .run_this_cell:hover,\n",
       "div.cell.unselected.jupyter-soft-selected .run_this_cell:hover,\n",
       "div.cell.code_cell.rendered.selected.jupyter-soft-selected .run_this_cell:hover,\n",
       "div.cell.code_cell.rendered.unselected.jupyter-soft-selected .run_this_cell:hover {\n",
       " background-color: #33322b !important;\n",
       " background: #33322b !important;\n",
       " color: #33322b !important;\n",
       "}\n",
       "div.output_wrapper {\n",
       " background-color: #232323;\n",
       " border: 0px;\n",
       " left: 0px;\n",
       " margin-bottom: 0em;\n",
       " margin-top: 0em;\n",
       " border-top-right-radius: 0px;\n",
       " border-top-left-radius: 0px;\n",
       "}\n",
       "div.output_subarea.output_text.output_stream.output_stdout,\n",
       "div.output_subarea.output_text {\n",
       " font-family: monospace, monospace;\n",
       " font-size: 8.5pt !important;\n",
       " line-height: 150% !important;\n",
       " background-color: #232323;\n",
       " color: #cccccc;\n",
       " border-top-right-radius: 0px;\n",
       " border-top-left-radius: 0px;\n",
       " margin-left: 11.5px;\n",
       "}\n",
       "div.output_area pre {\n",
       " font-family: monospace, monospace;\n",
       " font-size: 8.5pt !important;\n",
       " line-height: 151% !important;\n",
       " color: #cccccc;\n",
       " border-top-right-radius: 0px;\n",
       " border-top-left-radius: 0px;\n",
       "}\n",
       "div.output_area {\n",
       " display: -webkit-box;\n",
       "}\n",
       "div.output_html {\n",
       " font-family: monospace, monospace;\n",
       " font-size: 8.5pt;\n",
       " color: #cccccc;\n",
       " background-color: #232323;\n",
       " background: #232323;\n",
       "}\n",
       "div.output_subarea {\n",
       " overflow-x: auto;\n",
       " padding: 1.2em !important;\n",
       " -webkit-box-flex: 1;\n",
       " -moz-box-flex: 1;\n",
       " box-flex: 1;\n",
       " flex: 1;\n",
       "}\n",
       "div.btn.btn-default.output_collapsed {\n",
       " background: #222222;\n",
       " background-color: #222222;\n",
       " border-color: #222222;\n",
       "}\n",
       "div.btn.btn-default.output_collapsed:hover {\n",
       " background: #1d1d1d;\n",
       " background-color: #1d1d1d;\n",
       " border-color: #1d1d1d;\n",
       "}\n",
       "div.prompt.output_prompt {\n",
       " font-family: monospace, monospace;\n",
       " font-weight: bold !important;\n",
       " background-color: #232323;\n",
       " color: transparent;\n",
       " border-bottom-left-radius: 4px;\n",
       " border-top-right-radius: 0px;\n",
       " border-top-left-radius: 0px;\n",
       " border-bottom-right-radius: 0px;\n",
       " min-width: 11.5ex !important;\n",
       " width: 11.5ex !important;\n",
       " border-right: 2px solid transparent;\n",
       "}\n",
       "div.out_prompt_overlay.prompt {\n",
       " font-family: monospace, monospace;\n",
       " font-weight: bold !important;\n",
       " background-color: #232323;\n",
       " border-bottom-left-radius: 2px;\n",
       " border-top-right-radius: 0px;\n",
       " border-top-left-radius: 0px;\n",
       " border-bottom-right-radius: 0px;\n",
       " min-width: 11.5ex !important;\n",
       " width: 11.5ex !important;\n",
       " border-right: 2px solid transparent;\n",
       " color: transparent;\n",
       "}\n",
       "div.out_prompt_overlay.prompt:hover {\n",
       " background-color: #49483e;\n",
       " box-shadow: none !important;\n",
       " border: none;\n",
       " border-bottom-left-radius: 2px;\n",
       " -webkit-border-: 2px;\n",
       " -moz-border-radius: 2px;\n",
       " border-top-right-radius: 0px;\n",
       " border-top-left-radius: 0px;\n",
       " min-width: 11.5ex !important;\n",
       " width: 11.5ex !important;\n",
       " border-right: 2px solid #49483e !important;\n",
       "}\n",
       "div.cell.code_cell .output_prompt {\n",
       " border-right: 2px solid transparent;\n",
       " color: transparent;\n",
       "}\n",
       "div.cell.selected .output_prompt,\n",
       "div.cell.selected .out_prompt_overlay.prompt {\n",
       " border-left: 5px solid #33322b;\n",
       " border-right: 2px solid #232323;\n",
       " border-radius: 0px !important;\n",
       "}\n",
       ".edit_mode div.cell.selected .output_prompt,\n",
       ".edit_mode div.cell.selected .out_prompt_overlay.prompt {\n",
       " border-left: 5px solid #33322b;\n",
       " border-right: 2px solid #232323;\n",
       " border-radius: 0px !important;\n",
       "}\n",
       "div.text_cell,\n",
       "div.text_cell_render pre,\n",
       "div.text_cell_render {\n",
       " font-family: sans-serif;\n",
       " font-size: 13pt;\n",
       " line-height: 130% !important;\n",
       " color: #f8f8f0;\n",
       " background: #282828;\n",
       " background-color: #282828;\n",
       " border-radius: 0px;\n",
       "}\n",
       "div .text_cell_render {\n",
       " padding: 0.4em 0.4em 0.4em 0.4em;\n",
       "}\n",
       "div.cell.text_cell .CodeMirror-lines {\n",
       " padding-top: .7em !important;\n",
       " padding-bottom: .4em !important;\n",
       " padding-left: .5em !important;\n",
       " padding-right: .5em !important;\n",
       " margin-top: .4em;\n",
       " margin-bottom: .3em;\n",
       "}\n",
       "div.cell.text_cell.unrendered div.input_area,\n",
       "div.cell.text_cell.rendered div.input_area {\n",
       " background-color: #282828;\n",
       " background: #282828;\n",
       " border: 0px;\n",
       " border-radius: 2px;\n",
       "}\n",
       "div.cell.text_cell .CodeMirror,\n",
       "div.cell.text_cell .CodeMirror pre {\n",
       " line-height: 170% !important;\n",
       "}\n",
       "div.cell.text_cell.rendered.selected {\n",
       " font-family: sans-serif;\n",
       " line-height: 170% !important;\n",
       " background: #282828;\n",
       " background-color: #282828;\n",
       " border-radius: 0px;\n",
       "}\n",
       "div.cell.text_cell.unrendered.selected {\n",
       " font-family: sans-serif;\n",
       " line-height: 170% !important;\n",
       " background: #282828;\n",
       " background-color: #282828;\n",
       " border-radius: 0px;\n",
       "}\n",
       "div.cell.text_cell.selected {\n",
       " font-family: sans-serif;\n",
       " line-height: 170% !important;\n",
       " background: #282828;\n",
       " background-color: #282828;\n",
       " border-radius: 0px;\n",
       "}\n",
       ".edit_mode div.cell.text_cell.selected {\n",
       " font-family: sans-serif;\n",
       " line-height: 170% !important;\n",
       " background: #282828;\n",
       " background-color: #282828;\n",
       " border-radius: 0px;\n",
       "}\n",
       "div.text_cell.unrendered,\n",
       "div.text_cell.unrendered.selected,\n",
       "div.edit_mode div.text_cell.unrendered {\n",
       " font-family: sans-serif;\n",
       " line-height: 170% !important;\n",
       " background: #282828;\n",
       " background-color: #282828;\n",
       " border-radius: 0px;\n",
       "}\n",
       "div.cell.text_cell .prompt {\n",
       " border-right: 0;\n",
       " min-width: 11.5ex !important;\n",
       " width: 11.5ex !important;\n",
       "}\n",
       "div.cell.text_cell.rendered .prompt {\n",
       " font-family: monospace, monospace;\n",
       " font-size: 9.5pt !important;\n",
       " font-weight: normal;\n",
       " color: #75715e !important;\n",
       " text-align: right !important;\n",
       " min-width: 14.5ex !important;\n",
       " width: 14.5ex !important;\n",
       " background-color: #282828;\n",
       " border-right: 2px solid #49483e;\n",
       " border-left: 4px solid #282828;\n",
       "}\n",
       "div.cell.text_cell.unrendered .prompt {\n",
       " font-family: monospace, monospace;\n",
       " font-size: 9.5pt !important;\n",
       " font-weight: normal;\n",
       " color: #75715e !important;\n",
       " text-align: right !important;\n",
       " min-width: 14.5ex !important;\n",
       " width: 14.5ex !important;\n",
       " border-right: 2px solid #49483e;\n",
       " border-left: 4px solid #282828;\n",
       " background-color: #282828;\n",
       "}\n",
       "div.cell.text_cell.rendered .prompt {\n",
       " border-right: 2px solid #49483e;\n",
       "}\n",
       "div.cell.text_cell.rendered.selected .prompt {\n",
       " top: 0;\n",
       " border-left: 4px solid #57564b;\n",
       " border-right: 2px solid #49483e;\n",
       "}\n",
       "div.text_cell.unrendered.selected .prompt,\n",
       "div.text_cell.rendered.selected .prompt {\n",
       " top: 0;\n",
       " background: #282828;\n",
       " border-left: 4px solid #33322b;\n",
       " border-right: 2px solid #49483e;\n",
       "}\n",
       "div.rendered_html code {\n",
       " font-family: monospace, monospace;\n",
       " font-size: 11pt;\n",
       " padding-top: 3px;\n",
       " padding-left: 2px;\n",
       " color: #f8f8f0;\n",
       " background: #282828;\n",
       " background-color: #282828;\n",
       "}\n",
       "pre,\n",
       "code,\n",
       "kbd,\n",
       "samp {\n",
       " white-space: pre-wrap;\n",
       "}\n",
       ".well code,\n",
       "code {\n",
       " font-family: monospace, monospace;\n",
       " font-size: 11pt !important;\n",
       " line-height: 170% !important;\n",
       " color: #f8f8f0;\n",
       " background: #282828;\n",
       " background-color: #282828;\n",
       " border-color: #282828;\n",
       "}\n",
       "kbd {\n",
       " padding: 1px;\n",
       " font-size: 11pt;\n",
       " font-weight: 800;\n",
       " color: #f8f8f0;\n",
       " background-color: transparent !important;\n",
       " border: 0;\n",
       " box-shadow: none;\n",
       "}\n",
       "pre {\n",
       " display: block;\n",
       " padding: 8.5px;\n",
       " margin: 0 0 9px;\n",
       " font-size: 12.0pt;\n",
       " line-height: 1.42857143;\n",
       " color: #f8f8f0;\n",
       " background-color: #282828;\n",
       " border: 1px solid #282828;\n",
       " border-radius: 2px;\n",
       "}\n",
       "div.rendered_html {\n",
       " color: #f8f8f0;\n",
       "}\n",
       ".rendered_html * + ul {\n",
       " margin-top: .4em;\n",
       " margin-bottom: .3em;\n",
       "}\n",
       ".rendered_html * + p {\n",
       " margin-top: .5em;\n",
       " margin-bottom: .5em;\n",
       "}\n",
       "div.rendered_html pre {\n",
       " font-family: monospace, monospace;\n",
       " font-size: 11pt !important;\n",
       " line-height: 170% !important;\n",
       " color: #f8f8f0 !important;\n",
       " background: #282828;\n",
       " background-color: #282828;\n",
       " max-width: 80%;\n",
       " border-radius: 0px;\n",
       " border-left: 3px solid #282828;\n",
       " max-width: 80%;\n",
       " border-radius: 0px;\n",
       " padding-left: 5px;\n",
       " margin-left: 6px;\n",
       "}\n",
       "div.text_cell_render pre,\n",
       "div.text_cell_render code {\n",
       " font-family: monospace, monospace;\n",
       " font-size: 11pt !important;\n",
       " line-height: 170% !important;\n",
       " color: #f8f8f0;\n",
       " background: #1e1e1e;\n",
       " background-color: #1e1e1e;\n",
       " max-width: 80%;\n",
       " border-radius: 0px;\n",
       " border-left: none;\n",
       "}\n",
       "div.text_cell_render pre {\n",
       " border-left: 3px solid #49483e !important;\n",
       " max-width: 80%;\n",
       " border-radius: 0px;\n",
       " padding-left: 5px;\n",
       " margin-left: 6px;\n",
       "}\n",
       "div.text_cell_render h1,\n",
       "div.rendered_html h1,\n",
       "div.text_cell_render h2,\n",
       "div.rendered_html h2,\n",
       "div.text_cell_render h3,\n",
       "div.rendered_html h3,\n",
       "div.text_cell_render h4,\n",
       "div.rendered_html h4,\n",
       "div.text_cell_render h5,\n",
       "div.rendered_html h5 {\n",
       " font-family: sans-serif;\n",
       " margin: 0.4em .2em .3em .2em !important;\n",
       "}\n",
       ".rendered_html h1:first-child,\n",
       ".rendered_html h2:first-child,\n",
       ".rendered_html h3:first-child,\n",
       ".rendered_html h4:first-child,\n",
       ".rendered_html h5:first-child,\n",
       ".rendered_html h6:first-child {\n",
       " margin-top: 0.2em !important;\n",
       " margin-bottom: 0.2em !important;\n",
       "}\n",
       ".rendered_html h1,\n",
       ".text_cell_render h1 {\n",
       " color: #a6e22e !important;\n",
       " font-size: 200%;\n",
       " text-align: left;\n",
       " font-style: normal;\n",
       " font-weight: normal;\n",
       "}\n",
       ".rendered_html h2,\n",
       ".text_cell_render h2 {\n",
       " color: #a6e22e !important;\n",
       " font-size: 170%;\n",
       " font-style: normal;\n",
       " font-weight: normal;\n",
       "}\n",
       ".rendered_html h3,\n",
       ".text_cell_render h3 {\n",
       " color: #a6e22e !important;\n",
       " font-size: 140%;\n",
       " font-style: normal;\n",
       " font-weight: normal;\n",
       "}\n",
       ".rendered_html h4,\n",
       ".text_cell_render h4 {\n",
       " color: #a6e22e !important;\n",
       " font-size: 110%;\n",
       " font-style: normal;\n",
       " font-weight: normal;\n",
       "}\n",
       ".rendered_html h5,\n",
       ".text_cell_render h5 {\n",
       " color: #a6e22e !important;\n",
       " font-size: 100%;\n",
       " font-style: normal;\n",
       " font-weight: normal;\n",
       "}\n",
       "hr {\n",
       " margin-top: 8px;\n",
       " margin-bottom: 10px;\n",
       " border: 0;\n",
       " border-top: 1px solid #a6e22e;\n",
       "}\n",
       ".rendered_html hr {\n",
       " color: #a6e22e;\n",
       " background-color: #a6e22e;\n",
       " margin-right: 2em;\n",
       "}\n",
       "#complete > select > option:hover {\n",
       " background: rgba(93,92,82,.25);\n",
       " background-color: rgba(93,92,82,.25);\n",
       "}\n",
       "div#_vivaldi-spatnav-focus-indicator._vivaldi-spatnav-focus-indicator {\n",
       " position: absolute;\n",
       " z-index: 9999999999;\n",
       " top: 0px;\n",
       " left: 0px;\n",
       " box-shadow: none;\n",
       " pointer-events: none;\n",
       " border-radius: 2px;\n",
       "}\n",
       ".rendered_html tr,\n",
       ".rendered_html th,\n",
       ".rendered_html td {\n",
       " text-align: left;\n",
       " vertical-align: middle;\n",
       " padding: 0.42em 0.47em;\n",
       " line-height: normal;\n",
       " white-space: normal;\n",
       " max-width: none;\n",
       " border: none;\n",
       "}\n",
       ".rendered_html td {\n",
       " font-family: sans-serif !important;\n",
       " font-size: 9.3pt;\n",
       "}\n",
       ".rendered_html table {\n",
       " font-family: sans-serif !important;\n",
       " margin-left: 8px;\n",
       " margin-right: auto;\n",
       " border: none;\n",
       " border-collapse: collapse;\n",
       " border-spacing: 0;\n",
       " color: #cccccc;\n",
       " table-layout: fixed;\n",
       "}\n",
       ".rendered_html thead {\n",
       " font-family: sans-serif !important;\n",
       " font-size: 10.3pt !important;\n",
       " background: #1e1e1e;\n",
       " color: #cccccc;\n",
       " border-bottom: 1px solid #1e1e1e;\n",
       " vertical-align: bottom;\n",
       "}\n",
       ".rendered_html tbody tr:nth-child(odd) {\n",
       " background: #282828;\n",
       "}\n",
       ".rendered_html tbody tr {\n",
       " background: #202020;\n",
       "}\n",
       ".rendered_html tbody tr:hover:nth-child(odd) {\n",
       " background: #252525;\n",
       "}\n",
       ".rendered_html tbody tr:hover {\n",
       " background: #1e1e1e;\n",
       "}\n",
       ".rendered_html * + table {\n",
       " margin-top: .05em;\n",
       "}\n",
       "div.widget-area {\n",
       " background-color: #232323;\n",
       " background: #232323;\n",
       " color: #cccccc;\n",
       "}\n",
       "div.widget-area a {\n",
       " font-family: sans-serif;\n",
       " font-size: 12.0pt;\n",
       " font-weight: normal;\n",
       " font-style: normal;\n",
       " color: #f8f8f0;\n",
       " text-shadow: none !important;\n",
       "}\n",
       "div.widget-area a:hover,\n",
       "div.widget-area a:focus {\n",
       " font-family: sans-serif;\n",
       " font-size: 12.0pt;\n",
       " font-weight: normal;\n",
       " font-style: normal;\n",
       " color: #f8f8f0;\n",
       " background: rgba(93,92,82,.25);\n",
       " background-color: rgba(93,92,82,.25);\n",
       " border-color: transparent;\n",
       " background-image: none;\n",
       " text-shadow: none !important;\n",
       "}\n",
       "div.widget_item.btn-group > button.btn.btn-default.widget-combo-btn,\n",
       "div.widget_item.btn-group > button.btn.btn-default.widget-combo-btn:hover {\n",
       " background: #2c2c2c;\n",
       " background-color: #2c2c2c;\n",
       " border: 2px solid #2c2c2c !important;\n",
       " font-size: inherit;\n",
       " z-index: 0;\n",
       "}\n",
       "div.jupyter-widgets.widget-hprogress.widget-hbox {\n",
       " display: inline-table !important;\n",
       " width: 38% !important;\n",
       " margin-left: 10px;\n",
       "}\n",
       "div.jupyter-widgets.widget-hprogress.widget-hbox .widget-label,\n",
       "div.widget-hbox .widget-label,\n",
       ".widget-hbox .widget-label,\n",
       ".widget-inline-hbox .widget-label,\n",
       "div.widget-label {\n",
       " text-align: -webkit-auto !important;\n",
       " margin-left: 15px !important;\n",
       " max-width: 240px !important;\n",
       " min-width: 100px !important;\n",
       " vertical-align: text-top !important;\n",
       " color: #cccccc !important;\n",
       " font-size: 14px !important;\n",
       "}\n",
       ".widget-hprogress .progress {\n",
       " flex-grow: 1;\n",
       " height: 20px;\n",
       " margin-top: auto;\n",
       " margin-left: 12px;\n",
       " margin-bottom: auto;\n",
       " width: 300px;\n",
       "}\n",
       ".progress {\n",
       " overflow: hidden;\n",
       " height: 22px;\n",
       " margin-bottom: 10px;\n",
       " padding-left: 10px;\n",
       " background-color: #49483e !important;\n",
       " border-radius: 2px;\n",
       " -webkit-box-shadow: none;\n",
       " box-shadow: none;\n",
       " z-index: 10;\n",
       "}\n",
       ".progress-bar-danger {\n",
       " background-color: #e74c3c !important;\n",
       "}\n",
       ".progress-bar-info {\n",
       " background-color: #3498db !important;\n",
       "}\n",
       ".progress-bar-warning {\n",
       " background-color: #ff914d !important;\n",
       "}\n",
       ".progress-bar-success {\n",
       " background-color: #83a83b !important;\n",
       "}\n",
       ".widget-select select {\n",
       " margin-left: 12px;\n",
       "}\n",
       ".rendered_html :link {\n",
       " font-family: sans-serif;\n",
       " font-size: 100%;\n",
       " color: #a6e22e;\n",
       " text-decoration: underline;\n",
       "}\n",
       ".rendered_html :visited,\n",
       ".rendered_html :visited:active,\n",
       ".rendered_html :visited:focus {\n",
       " color: #acdf45;\n",
       "}\n",
       ".rendered_html :visited:hover,\n",
       ".rendered_html :link:hover {\n",
       " font-family: sans-serif;\n",
       " font-size: 100%;\n",
       " color: #97dc0b;\n",
       "}\n",
       "div.cell.text_cell a.anchor-link:link {\n",
       " font-size: inherit;\n",
       " text-decoration: none;\n",
       " padding: 0px 20px;\n",
       " visibility: none;\n",
       " color: rgba(0,0,0,.32);\n",
       "}\n",
       "div.cell.text_cell a.anchor-link:link:hover {\n",
       " font-size: inherit;\n",
       " color: #a6e22e;\n",
       "}\n",
       ".navbar-text {\n",
       " margin-top: 4px;\n",
       " margin-bottom: 0px;\n",
       "}\n",
       "#clusters > a {\n",
       " color: #a6e22e;\n",
       " text-decoration: underline;\n",
       " cursor: auto;\n",
       "}\n",
       "#clusters > a:hover {\n",
       " color: #ae81ff;\n",
       " text-decoration: underline;\n",
       " cursor: auto;\n",
       "}\n",
       "#nbextensions-configurator-container > div.row.container-fluid.nbext-selector > h3 {\n",
       " font-size: 17px;\n",
       " margin-top: 5px;\n",
       " margin-bottom: 8px;\n",
       " height: 24px;\n",
       " padding: 4px 0 4px 0;\n",
       "}\n",
       "div#nbextensions-configurator-container.container,\n",
       "#nbextensions-configurator-container.container {\n",
       " width: 100%;\n",
       " margin-right: auto;\n",
       " margin-left: auto;\n",
       "}\n",
       "div.nbext-selector > nav > .nav > li > a {\n",
       " font-family: sans-serif;\n",
       " font-size: 10.5pt;\n",
       " padding: 2px 5px;\n",
       "}\n",
       "div.nbext-selector > nav > .nav > li > a:hover {\n",
       " background: transparent;\n",
       "}\n",
       "div.nbext-selector > nav > .nav > li:hover {\n",
       " background-color: rgba(93,92,82,.25) !important;\n",
       " background: rgba(93,92,82,.25) !important;\n",
       "}\n",
       "div.nbext-selector > nav > .nav > li.active:hover {\n",
       " background: transparent !important;\n",
       " background-color: transparent !important;\n",
       "}\n",
       ".nav-pills > li.active > a,\n",
       ".nav-pills > li.active > a:active,\n",
       ".nav-pills > li.active > a:hover,\n",
       ".nav-pills > li.active > a:focus {\n",
       " color: #f8f8f2;\n",
       " background-color: rgba(93,92,82,.25) !important;\n",
       " background: rgba(93,92,82,.25) !important;\n",
       " -webkit-backface-visibility: hidden;\n",
       " -webkit-font-smoothing: subpixel-antialiased !important;\n",
       "}\n",
       "div.nbext-readme > .nbext-readme-contents > .rendered_html {\n",
       " font-family: sans-serif;\n",
       " font-size: 11.5pt;\n",
       " line-height: 145%;\n",
       " padding: 1em 1em;\n",
       " color: #f8f8f0;\n",
       " background-color: #282828;\n",
       " -webkit-box-shadow: none;\n",
       " -moz-box-shadow: none;\n",
       " box-shadow: none;\n",
       "}\n",
       ".nbext-icon,\n",
       ".nbext-desc,\n",
       ".nbext-compat-div,\n",
       ".nbext-enable-btns,\n",
       ".nbext-params {\n",
       " margin-bottom: 8px;\n",
       " font-size: 11.5pt;\n",
       "}\n",
       "div.nbext-readme > .nbext-readme-contents {\n",
       " padding: 0;\n",
       " overflow-y: hidden;\n",
       "}\n",
       "div.nbext-readme > .nbext-readme-contents:not(:empty) {\n",
       " margin-top: 0.5em;\n",
       " margin-bottom: 2em;\n",
       " border: none;\n",
       " border-top-color: rgba(148,204,114,.2);\n",
       "}\n",
       ".nbext-showhide-incompat {\n",
       " padding-bottom: 0.5em;\n",
       " color: #888888;\n",
       " font-size: 10.5pt;\n",
       "}\n",
       ".nbext-filter-menu.dropdown-menu > li > a:hover,\n",
       ".nbext-filter-menu.dropdown-menu > li > a:focus,\n",
       ".nbext-filter-menu.dropdown-menu > li > a.ui-state-focus {\n",
       " color: #f8f8f0 !important;\n",
       " background-color: rgba(93,92,82,.25) !important;\n",
       " background: rgba(93,92,82,.25) !important;\n",
       " border-color: rgba(93,92,82,.25) !important;\n",
       "}\n",
       ".nbext-filter-input-wrap > .nbext-filter-input-subwrap,\n",
       ".nbext-filter-input-wrap > .nbext-filter-input-subwrap > input {\n",
       " border: none;\n",
       " outline: none;\n",
       " background-color: transparent;\n",
       " padding: 0;\n",
       " vertical-align: middle;\n",
       " margin-top: -2px;\n",
       "}\n",
       "span.rendered_html code {\n",
       " background-color: transparent;\n",
       " color: #f8f8f0;\n",
       "}\n",
       "#nbextensions-configurator-container > div.row.container-fluid.nbext-selector {\n",
       " padding-left: 0px;\n",
       " padding-right: 0px;\n",
       "}\n",
       ".nbext-filter-menu {\n",
       " max-height: 55vh !important;\n",
       " overflow-y: auto;\n",
       " outline: none;\n",
       " border: none;\n",
       "}\n",
       ".nbext-filter-menu:hover {\n",
       " border: none;\n",
       "}\n",
       ".alert-warning {\n",
       " background-color: #232323;\n",
       " border-color: #232323;\n",
       " color: #f8f8f0;\n",
       "}\n",
       ".notification_widget.danger {\n",
       " color: #ffffff;\n",
       " background-color: #e74c3c;\n",
       " border-color: #e74c3c;\n",
       " padding-right: 5px;\n",
       "}\n",
       "#nbextensions-configurator-container > div.nbext-buttons.tree-buttons.no-padding.pull-right > span > button {\n",
       " border: none !important;\n",
       "}\n",
       "button#refresh_running_list {\n",
       " border: none !important;\n",
       "}\n",
       "mark,\n",
       ".mark {\n",
       " background-color: #282828;\n",
       " color: #f8f8f0;\n",
       " padding: .15em;\n",
       "}\n",
       "a.text-warning,\n",
       "a.text-warning:hover {\n",
       " color: #75715e;\n",
       "}\n",
       "a.text-warning.bg-warning {\n",
       " background-color: #1e1e1e;\n",
       "}\n",
       "span.bg-success.text-success {\n",
       " background-color: transparent;\n",
       " color: #a6e22e;\n",
       "}\n",
       "span.bg-danger.text-danger {\n",
       " background-color: #1e1e1e;\n",
       " color: #f92672;\n",
       "}\n",
       ".has-success .input-group-addon {\n",
       " color: #a6e22e;\n",
       " border-color: transparent;\n",
       " background: inherit;\n",
       " background-color: rgba(83,180,115,.10);\n",
       "}\n",
       ".has-success .form-control {\n",
       " border-color: #a6e22e;\n",
       " -webkit-box-shadow: inset 0 1px 1px rgba(0,0,0,0.025);\n",
       " box-shadow: inset 0 1px 1px rgba(0,0,0,0.025);\n",
       "}\n",
       ".has-error .input-group-addon {\n",
       " color: #f92672;\n",
       " border-color: transparent;\n",
       " background: inherit;\n",
       " background-color: rgba(192,57,67,.10);\n",
       "}\n",
       ".has-error .form-control {\n",
       " border-color: #f92672;\n",
       " -webkit-box-shadow: inset 0 1px 1px rgba(0,0,0,0.025);\n",
       " box-shadow: inset 0 1px 1px rgba(0,0,0,0.025);\n",
       "}\n",
       ".kse-input-group-pretty > kbd {\n",
       " font-family: monospace, monospace;\n",
       " color: #f8f8f0;\n",
       " font-weight: normal;\n",
       " background: transparent;\n",
       "}\n",
       ".kse-input-group-pretty > kbd {\n",
       " font-family: monospace, monospace;\n",
       " color: #f8f8f0;\n",
       " font-weight: normal;\n",
       " background: transparent;\n",
       "}\n",
       "div.nbext-enable-btns .btn[disabled],\n",
       "div.nbext-enable-btns .btn[disabled]:hover,\n",
       ".btn-default.disabled,\n",
       ".btn-default[disabled] {\n",
       " background: #2c2c2c;\n",
       " background-color: #2c2c2c;\n",
       " color: #f3f3e6;\n",
       "}\n",
       "label#Keyword-Filter {\n",
       " display: none;\n",
       "}\n",
       ".input-group .nbext-list-btn-add,\n",
       ".input-group-btn:last-child > .btn-group > .btn {\n",
       " background: #2f2f2f;\n",
       " background-color: #2f2f2f;\n",
       " border-color: #2f2f2f;\n",
       " border: 2px solid #2f2f2f;\n",
       "}\n",
       ".input-group .nbext-list-btn-add:hover,\n",
       ".input-group-btn:last-child > .btn-group > .btn:hover {\n",
       " background: #2a2a2a;\n",
       " background-color: #2a2a2a;\n",
       " border-color: #2a2a2a;\n",
       " border: 2px solid #2a2a2a;\n",
       "}\n",
       "#notebook-container > div.cell.code_cell.rendered.selected > div.widget-area > div.widget-subarea > div > div.widget_item.btn-group > button.btn.btn-default.dropdown-toggle.widget-combo-carrot-btn {\n",
       " background: #2f2f2f;\n",
       " background-color: #2f2f2f;\n",
       " border-color: #2f2f2f;\n",
       "}\n",
       "#notebook-container > div.cell.code_cell.rendered.selected > div.widget-area > div.widget-subarea > div > div.widget_item.btn-group > button.btn.btn-default.dropdown-toggle.widget-combo-carrot-btn:hover {\n",
       " background: #2a2a2a;\n",
       " background-color: #2a2a2a;\n",
       " border-color: #2a2a2a;\n",
       "}\n",
       ".ui-widget-content {\n",
       " background: #2f2f2f;\n",
       " background-color: #2f2f2f;\n",
       " border: 2px solid #2f2f2f;\n",
       " color: #f8f8f0;\n",
       "}\n",
       "div.collapsible_headings_toggle {\n",
       " color: rgba(93,92,82,.5) !important;\n",
       "}\n",
       "div.collapsible_headings_toggle:hover {\n",
       " color: #a6e22e !important;\n",
       "}\n",
       ".collapsible_headings_toggle .h1,\n",
       ".collapsible_headings_toggle .h2,\n",
       ".collapsible_headings_toggle .h3,\n",
       ".collapsible_headings_toggle .h4,\n",
       ".collapsible_headings_toggle .h5,\n",
       ".collapsible_headings_toggle .h6 {\n",
       " margin: 0.3em .4em 0em 0em !important;\n",
       " line-height: 1.2 !important;\n",
       "}\n",
       "div.collapsible_headings_toggle .fa-caret-down:before,\n",
       "div.collapsible_headings_toggle .fa-caret-right:before {\n",
       " font-size: xx-large;\n",
       " transition: transform 1000ms;\n",
       " transform: none !important;\n",
       "}\n",
       ".collapsible_headings_collapsed.collapsible_headings_ellipsis .rendered_html h1:after,\n",
       ".collapsible_headings_collapsed.collapsible_headings_ellipsis .rendered_html h2:after,\n",
       ".collapsible_headings_collapsed.collapsible_headings_ellipsis .rendered_html h3:after,\n",
       ".collapsible_headings_collapsed.collapsible_headings_ellipsis .rendered_html h4:after,\n",
       ".collapsible_headings_collapsed.collapsible_headings_ellipsis .rendered_html h5:after,\n",
       ".collapsible_headings_collapsed.collapsible_headings_ellipsis .rendered_html h6:after {\n",
       " position: absolute;\n",
       " right: 0;\n",
       " bottom: 20% !important;\n",
       " content: \"[\\002026]\";\n",
       " color: rgba(93,92,82,.5) !important;\n",
       " padding: 0.5em 0em 0em 0em !important;\n",
       "}\n",
       ".collapsible_headings_ellipsis .rendered_html h1,\n",
       ".collapsible_headings_ellipsis .rendered_html h2,\n",
       ".collapsible_headings_ellipsis .rendered_html h3,\n",
       ".collapsible_headings_ellipsis .rendered_html h4,\n",
       ".collapsible_headings_ellipsis .rendered_html h5,\n",
       ".collapsible_headings_ellipsis .rendered_html h6,\n",
       ".collapsible_headings_toggle .fa {\n",
       " transition: transform 1000ms !important;\n",
       " -webkit-transform: inherit !important;\n",
       " -moz-transform: inherit !important;\n",
       " -ms-transform: inherit !important;\n",
       " -o-transform: inherit !important;\n",
       " transform: inherit !important;\n",
       " padding-right: 0px !important;\n",
       "}\n",
       "#toc-wrapper {\n",
       " z-index: 90;\n",
       " position: fixed !important;\n",
       " display: flex;\n",
       " flex-direction: column;\n",
       " overflow: hidden;\n",
       " padding: 10px;\n",
       " border-style: solid;\n",
       " border-width: thin;\n",
       " border-right-width: medium !important;\n",
       " background-color: #1e1e1e !important;\n",
       "}\n",
       "#toc-wrapper.ui-draggable.ui-resizable.sidebar-wrapper {\n",
       " border-color: rgba(93,92,82,.25) !important;\n",
       "}\n",
       "#toc a,\n",
       "#navigate_menu a,\n",
       ".toc {\n",
       " color: #f8f8f0 !important;\n",
       " font-size: 11pt !important;\n",
       "}\n",
       "#toc li > span:hover {\n",
       " background-color: rgba(93,92,82,.25) !important;\n",
       "}\n",
       "#toc a:hover,\n",
       "#navigate_menu a:hover,\n",
       ".toc {\n",
       " color: #f8f8f2 !important;\n",
       " font-size: 11pt !important;\n",
       "}\n",
       "#toc-wrapper .toc-item-num {\n",
       " color: #a6e22e !important;\n",
       " font-size: 11pt !important;\n",
       "}\n",
       "input.raw_input {\n",
       " font-family: monospace, monospace;\n",
       " font-size: 11pt !important;\n",
       " color: #f8f8f0;\n",
       " background-color: #282828;\n",
       " border-color: #252525;\n",
       " background: #252525;\n",
       " width: auto;\n",
       " vertical-align: baseline;\n",
       " padding: 0em 0.25em;\n",
       " margin: 0em 0.25em;\n",
       " -webkit-box-shadow: none;\n",
       " box-shadow: none;\n",
       "}\n",
       "audio,\n",
       "video {\n",
       " display: inline;\n",
       " vertical-align: middle;\n",
       " align-content: center;\n",
       " margin-left: 20%;\n",
       "}\n",
       ".cmd-palette .modal-body {\n",
       " padding: 0px;\n",
       " margin: 0px;\n",
       "}\n",
       ".cmd-palette form {\n",
       " background: #293547;\n",
       " background-color: #293547;\n",
       "}\n",
       ".typeahead-field input:last-child,\n",
       ".typeahead-hint {\n",
       " background: #293547;\n",
       " background-color: #293547;\n",
       " z-index: 1;\n",
       "}\n",
       ".typeahead-field input {\n",
       " font-family: sans-serif;\n",
       " color: #f8f8f0;\n",
       " border: none;\n",
       " font-size: 28pt;\n",
       " display: inline-block;\n",
       " line-height: inherit;\n",
       " padding: 3px 10px;\n",
       " height: 70px;\n",
       "}\n",
       ".typeahead-select {\n",
       " background-color: #293547;\n",
       "}\n",
       "body > div.modal.cmd-palette.typeahead-field {\n",
       " display: table;\n",
       " border-collapse: separate;\n",
       " background-color: #2b3850;\n",
       "}\n",
       ".typeahead-container button {\n",
       " font-family: sans-serif;\n",
       " font-size: 28pt;\n",
       " background-color: #2f2f2f;\n",
       " border: none;\n",
       " display: inline-block;\n",
       " line-height: inherit;\n",
       " padding: 3px 10px;\n",
       " height: 70px;\n",
       "}\n",
       ".typeahead-search-icon {\n",
       " min-width: 40px;\n",
       " min-height: 55px;\n",
       " display: block;\n",
       " vertical-align: middle;\n",
       " text-align: center;\n",
       "}\n",
       ".typeahead-container button:focus,\n",
       ".typeahead-container button:hover {\n",
       " color: #f8f8f0;\n",
       " background-color: #2a2a2a;\n",
       " border-color: #2a2a2a;\n",
       "}\n",
       ".typeahead-list > li.typeahead-group.active > a,\n",
       ".typeahead-list > li.typeahead-group > a,\n",
       ".typeahead-list > li.typeahead-group > a:focus,\n",
       ".typeahead-list > li.typeahead-group > a:hover {\n",
       " display: none;\n",
       "}\n",
       ".typeahead-dropdown > li > a,\n",
       ".typeahead-list > li > a {\n",
       " color: #f8f8f0;\n",
       " text-decoration: none;\n",
       "}\n",
       ".typeahead-dropdown,\n",
       ".typeahead-list {\n",
       " font-family: sans-serif;\n",
       " font-size: 13pt;\n",
       " color: #f8f8f0;\n",
       " background-color: #202937;\n",
       " border: none;\n",
       " background-clip: padding-box;\n",
       " margin-top: 0px;\n",
       " padding: 3px 2px 3px 0px;\n",
       " line-height: 1.7;\n",
       "}\n",
       ".typeahead-dropdown > li.active > a,\n",
       ".typeahead-dropdown > li > a:focus,\n",
       ".typeahead-dropdown > li > a:hover,\n",
       ".typeahead-list > li.active > a,\n",
       ".typeahead-list > li > a:focus,\n",
       ".typeahead-list > li > a:hover {\n",
       " color: #f8f8f0;\n",
       " background-color: #2b3850;\n",
       " border-color: #2b3850;\n",
       "}\n",
       ".command-shortcut:before {\n",
       " content: \"(command)\";\n",
       " padding-right: 3px;\n",
       " color: #75715e;\n",
       "}\n",
       ".edit-shortcut:before {\n",
       " content: \"(edit)\";\n",
       " padding-right: 3px;\n",
       " color: #75715e;\n",
       "}\n",
       "ul.typeahead-list i {\n",
       " margin-left: 1px;\n",
       " width: 18px;\n",
       " margin-right: 10px;\n",
       "}\n",
       "ul.typeahead-list {\n",
       " max-height: 50vh;\n",
       " overflow: auto;\n",
       "}\n",
       ".typeahead-list > li {\n",
       " position: relative;\n",
       " border: none;\n",
       "}\n",
       "div.input.typeahead-hint,\n",
       "input.typeahead-hint,\n",
       "body > div.modal.cmd-palette.in > div > div > div > form > div > div.typeahead-field > span.typeahead-query > input.typeahead-hint {\n",
       " color: #75715e !important;\n",
       " background-color: transparent;\n",
       " padding: 3px 10px;\n",
       "}\n",
       ".typeahead-dropdown > li > a,\n",
       ".typeahead-list > li > a {\n",
       " display: block;\n",
       " padding: 5px;\n",
       " clear: both;\n",
       " font-weight: 400;\n",
       " line-height: 1.7;\n",
       " border: 1px solid #202937;\n",
       " border-bottom-color: rgba(93,92,82,.5);\n",
       "}\n",
       "body > div.modal.cmd-palette.in > div {\n",
       " min-width: 750px;\n",
       " margin: 150px auto;\n",
       "}\n",
       ".typeahead-container strong {\n",
       " font-weight: bolder;\n",
       " color: #a6e22e;\n",
       "}\n",
       "#find-and-replace #replace-preview .match,\n",
       "#find-and-replace #replace-preview .insert {\n",
       " color: #ffffff;\n",
       " background-color: #57564b;\n",
       " border-color: #57564b;\n",
       " border-style: solid;\n",
       " border-width: 1px;\n",
       " border-radius: 0px;\n",
       "}\n",
       "#find-and-replace #replace-preview .replace .match {\n",
       " background-color: #f92672;\n",
       " border-color: #f92672;\n",
       " border-radius: 0px;\n",
       "}\n",
       "#find-and-replace #replace-preview .replace .insert {\n",
       " background-color: #a6e22e;\n",
       " border-color: #a6e22e;\n",
       " border-radius: 0px;\n",
       "}\n",
       ".jupyter-dashboard-menu-item.selected::before {\n",
       " font-family: 'FontAwesome' !important;\n",
       " content: '\\f00c' !important;\n",
       " position: absolute !important;\n",
       " color: #a6e22e !important;\n",
       " left: 0px !important;\n",
       " top: 13px !important;\n",
       " font-size: 12px !important;\n",
       "}\n",
       ".shortcut_key,\n",
       "span.shortcut_key {\n",
       " display: inline-block;\n",
       " width: 16ex;\n",
       " text-align: right;\n",
       " font-family: monospace;\n",
       "}\n",
       ".jupyter-keybindings {\n",
       " padding: 1px;\n",
       " line-height: 24px;\n",
       " border-bottom: 1px solid rgba(93,92,82,.25);\n",
       "}\n",
       ".jupyter-keybindings i {\n",
       " background: #282828;\n",
       " font-size: small;\n",
       " padding: 5px;\n",
       " margin-left: 7px;\n",
       "}\n",
       "div#short-key-bindings-intro.well,\n",
       ".well {\n",
       " background-color: #2f2f2f;\n",
       " border: 1px solid #2f2f2f;\n",
       " color: #f8f8f0;\n",
       " border-radius: 2px;\n",
       " -webkit-box-shadow: none;\n",
       " box-shadow: none;\n",
       "}\n",
       "#texteditor-backdrop {\n",
       " background: #1e1e1e;\n",
       " background-color: #1e1e1e;\n",
       "}\n",
       "#texteditor-backdrop #texteditor-container .CodeMirror-gutter,\n",
       "#texteditor-backdrop #texteditor-container .CodeMirror-gutters {\n",
       " background: #49483e;\n",
       " background-color: #49483e;\n",
       " color: #75715e;\n",
       "}\n",
       ".edit_app #menubar .navbar {\n",
       " margin-bottom: 0px;\n",
       "}\n",
       "#texteditor-backdrop #texteditor-container {\n",
       " padding: 0px;\n",
       " background-color: #282828;\n",
       " box-shadow: none;\n",
       "}\n",
       ".terminal-app {\n",
       " background: #1e1e1e;\n",
       "}\n",
       ".terminal-app > #header {\n",
       " background: #1e1e1e;\n",
       "}\n",
       ".terminal-app .terminal {\n",
       " font-family: monospace, monospace;\n",
       " font-size: 11pt;\n",
       " line-height: 170%;\n",
       " color: #f8f8f0;\n",
       " background: #282828;\n",
       " padding: 0.4em;\n",
       " border-radius: 2px;\n",
       " -webkit-box-shadow: none;\n",
       " box-shadow: none;\n",
       "}\n",
       ".terminal .xterm-viewport {\n",
       " background-color: #282828;\n",
       " color: #f8f8f0;\n",
       " overflow-y: auto;\n",
       "}\n",
       ".terminal .xterm-color-0 {\n",
       " color: #a6e22e;\n",
       "}\n",
       ".terminal .xterm-color-1 {\n",
       " color: #a6e22e;\n",
       "}\n",
       ".terminal .xterm-color-2 {\n",
       " color: #f92672;\n",
       "}\n",
       ".terminal .xterm-color-3 {\n",
       " color: #a6e22e;\n",
       "}\n",
       ".terminal .xterm-color-4 {\n",
       " color: #ae81ff;\n",
       "}\n",
       ".terminal .xterm-color-5 {\n",
       " color: #e6db74;\n",
       "}\n",
       ".terminal .xterm-color-6 {\n",
       " color: #a6e22e;\n",
       "}\n",
       ".terminal .xterm-color-7 {\n",
       " color: #a6e22e;\n",
       "}\n",
       ".terminal .xterm-color-8 {\n",
       " color: #a6e22e;\n",
       "}\n",
       ".terminal .xterm-color-9 {\n",
       " color: #e6db74;\n",
       "}\n",
       ".terminal .xterm-color-10 {\n",
       " color: #a6e22e;\n",
       "}\n",
       ".terminal .xterm-color-14 {\n",
       " color: #a6e22e;\n",
       "}\n",
       ".terminal .xterm-bg-color-15 {\n",
       " background-color: #282828;\n",
       "}\n",
       ".terminal:not(.xterm-cursor-style-underline):not(.xterm-cursor-style-bar) .terminal-cursor {\n",
       " background-color: #a6e22e;\n",
       " color: #282828;\n",
       "}\n",
       ".terminal:not(.focus) .terminal-cursor {\n",
       " outline: 1px solid #a6e22e;\n",
       " outline-offset: -1px;\n",
       "}\n",
       ".celltoolbar {\n",
       " font-size: 100%;\n",
       " padding-top: 3px;\n",
       " border-color: transparent;\n",
       " border-bottom: thin solid rgba(148,204,114,.2);\n",
       " background: transparent;\n",
       "}\n",
       ".cell-tag,\n",
       ".tags-input input,\n",
       ".tags-input button {\n",
       " color: #f8f8f0;\n",
       " background-color: #1e1e1e;\n",
       " background-image: none;\n",
       " border: 1px solid #f8f8f0;\n",
       " border-radius: 1px;\n",
       " box-shadow: none;\n",
       " width: inherit;\n",
       " font-size: inherit;\n",
       " height: 22px;\n",
       " line-height: 22px;\n",
       "}\n",
       "#notebook-container > div.cell.code_cell.rendered.selected > div.input > div.inner_cell > div.ctb_hideshow.ctb_show > div > div > button,\n",
       "#notebook-container > div.input > div.inner_cell > div.ctb_hideshow.ctb_show > div > div > button {\n",
       " font-size: 10pt;\n",
       " color: #f8f8f0;\n",
       " background-color: #1e1e1e;\n",
       " background-image: none;\n",
       " border: 1px solid #f8f8f0;\n",
       " border-radius: 1px;\n",
       " box-shadow: none;\n",
       " width: inherit;\n",
       " font-size: inherit;\n",
       " height: 22px;\n",
       " line-height: 22px;\n",
       "}\n",
       "div#pager #pager-contents {\n",
       " background: #1e1e1e !important;\n",
       " background-color: #1e1e1e !important;\n",
       "}\n",
       "div#pager pre {\n",
       " color: #f8f8f0 !important;\n",
       " background: #282828 !important;\n",
       " background-color: #282828 !important;\n",
       " padding: 0.4em;\n",
       "}\n",
       "div#pager .ui-resizable-handle {\n",
       " top: 0px;\n",
       " height: 8px;\n",
       " background: #a6e22e !important;\n",
       " border-top: 1px solid #a6e22e;\n",
       " border-bottom: 1px solid #a6e22e;\n",
       "}\n",
       "div.CodeMirror,\n",
       "div.CodeMirror pre {\n",
       " font-family: monospace, monospace;\n",
       " font-size: 11pt;\n",
       " line-height: 170%;\n",
       " color: #f8f8f0;\n",
       "}\n",
       "div.CodeMirror-lines {\n",
       " padding-bottom: .9em;\n",
       " padding-left: .5em;\n",
       " padding-right: 1.5em;\n",
       " padding-top: .7em;\n",
       "}\n",
       "span.ansiblack,\n",
       ".ansi-black-fg {\n",
       " color: #282828;\n",
       "}\n",
       "span.ansiblue,\n",
       ".ansi-blue-fg,\n",
       ".ansi-blue-intense-fg {\n",
       " color: #66d9ef;\n",
       "}\n",
       "span.ansigray,\n",
       ".ansi-gray-fg,\n",
       ".ansi-gray-intense-fg {\n",
       " color: #888888;\n",
       "}\n",
       "span.ansigreen,\n",
       ".ansi-green-fg {\n",
       " color: #a6e22e;\n",
       "}\n",
       ".ansi-green-intense-fg {\n",
       " color: #888888;\n",
       "}\n",
       "span.ansipurple,\n",
       ".ansi-purple-fg,\n",
       ".ansi-purple-intense-fg {\n",
       " color: #ae81ff;\n",
       "}\n",
       "span.ansicyan,\n",
       ".ansi-cyan-fg,\n",
       ".ansi-cyan-intense-fg {\n",
       " color: #ae81ff;\n",
       "}\n",
       "span.ansiyellow,\n",
       ".ansi-yellow-fg,\n",
       ".ansi-yellow-intense-fg {\n",
       " color: #e6db74;\n",
       "}\n",
       "span.ansired,\n",
       ".ansi-red-fg,\n",
       ".ansi-red-intense-fg {\n",
       " color: #f92672;\n",
       "}\n",
       "div.output-stderr {\n",
       " background-color: #f92672;\n",
       "}\n",
       "div.output-stderr pre {\n",
       " color: #f8f8f2;\n",
       "}\n",
       "div.js-error {\n",
       " color: #f92672;\n",
       "}\n",
       ".ipython_tooltip {\n",
       " font-family: monospace, monospace;\n",
       " font-size: 11pt;\n",
       " line-height: 170%;\n",
       " border: 2px solid #141414;\n",
       " background: #282828;\n",
       " background-color: #282828;\n",
       " border-radius: 2px;\n",
       " overflow-x: visible;\n",
       " overflow-y: visible;\n",
       " box-shadow: none;\n",
       " position: absolute;\n",
       " z-index: 1000;\n",
       "}\n",
       ".ipython_tooltip .tooltiptext pre {\n",
       " font-family: monospace, monospace;\n",
       " font-size: 11pt;\n",
       " line-height: 170%;\n",
       " background: #282828;\n",
       " background-color: #282828;\n",
       " color: #f8f8f0;\n",
       " overflow-x: visible;\n",
       " overflow-y: visible;\n",
       " max-width: 900px;\n",
       "}\n",
       "div#tooltip.ipython_tooltip {\n",
       " overflow-x: wrap;\n",
       " overflow-y: visible;\n",
       " max-width: 800px;\n",
       "}\n",
       "div.tooltiptext.bigtooltip {\n",
       " overflow-x: visible;\n",
       " overflow-y: scroll;\n",
       " height: 400px;\n",
       " max-width: 800px;\n",
       "}\n",
       ".cm-s-ipython.CodeMirror {\n",
       " font-family: monospace, monospace;\n",
       " font-size: 11pt;\n",
       " background: #282828;\n",
       " color: #f8f8f0;\n",
       " border-radius: 2px;\n",
       " font-style: normal;\n",
       " font-weight: normal;\n",
       "}\n",
       ".cm-s-ipython div.CodeMirror-selected {\n",
       " background: #49483e;\n",
       "}\n",
       ".CodeMirror-gutters {\n",
       " border: none;\n",
       " border-right: 1px solid #49483e !important;\n",
       " background-color: #49483e !important;\n",
       " background: #49483e !important;\n",
       " border-radius: 0px;\n",
       " white-space: nowrap;\n",
       "}\n",
       ".cm-s-ipython .CodeMirror-gutters {\n",
       " background: #49483e;\n",
       " border: none;\n",
       " border-radius: 0px;\n",
       " width: 36px;\n",
       "}\n",
       ".cm-s-ipython .CodeMirror-linenumber {\n",
       " color: #75715e;\n",
       "}\n",
       ".CodeMirror-sizer {\n",
       " margin-left: 40px;\n",
       "}\n",
       ".CodeMirror-linenumber,\n",
       "div.CodeMirror-linenumber,\n",
       ".CodeMirror-gutter.CodeMirror-linenumberdiv.CodeMirror-gutter.CodeMirror-linenumber {\n",
       " padding-right: 1px;\n",
       " margin-left: 0px;\n",
       " margin: 0px;\n",
       " width: 26px !important;\n",
       " padding: 0px;\n",
       " text-align: right;\n",
       "}\n",
       ".CodeMirror-linenumber {\n",
       " color: #75715e;\n",
       "}\n",
       ".cm-s-ipython .CodeMirror-cursor {\n",
       " border-left: 2px solid #0095ff !important;\n",
       "}\n",
       ".cm-s-ipython span.cm-comment {\n",
       " color: #75715e;\n",
       " font-style: italic;\n",
       "}\n",
       ".cm-s-ipython span.cm-atom {\n",
       " color: #ae81ff;\n",
       "}\n",
       ".cm-s-ipython span.cm-number {\n",
       " color: #ae81ff;\n",
       "}\n",
       ".cm-s-ipython span.cm-property {\n",
       " color: #f8f8f0;\n",
       "}\n",
       ".cm-s-ipython span.cm-attribute {\n",
       " color: #f8f8f0;\n",
       "}\n",
       ".cm-s-ipython span.cm-keyword {\n",
       " color: #f92672;\n",
       " font-weight: normal;\n",
       "}\n",
       ".cm-s-ipython span.cm-string {\n",
       " color: #e6db74;\n",
       "}\n",
       ".cm-s-ipython span.cm-meta {\n",
       " color: #fd971f;\n",
       "}\n",
       ".cm-s-ipython span.cm-operator {\n",
       " color: #a6e22e;\n",
       "}\n",
       ".cm-s-ipython span.cm-builtin {\n",
       " color: #a6e22e;\n",
       "}\n",
       ".cm-s-ipython span.cm-variable {\n",
       " color: #f8f8f0;\n",
       "}\n",
       ".cm-s-ipython span.cm-variable-2 {\n",
       " color: #a6e22e;\n",
       "}\n",
       ".cm-s-ipython span.cm-variable-3 {\n",
       " color: #fd971f;\n",
       "}\n",
       ".cm-s-ipython span.cm-def {\n",
       " color: #a6e22e;\n",
       " font-weight: normal;\n",
       "}\n",
       ".cm-s-ipython span.cm-error {\n",
       " background: rgba(249,38,114,.4);\n",
       "}\n",
       ".cm-s-ipython span.cm-tag {\n",
       " color: #ae81ff;\n",
       "}\n",
       ".cm-s-ipython span.cm-link {\n",
       " color: #a6e22e;\n",
       "}\n",
       ".cm-s-ipython span.cm-storage {\n",
       " color: #ae81ff;\n",
       "}\n",
       ".cm-s-ipython span.cm-entity {\n",
       " color: #a6e22e;\n",
       "}\n",
       ".cm-s-ipython span.cm-quote {\n",
       " color: #e6db74;\n",
       "}\n",
       "div.CodeMirror span.CodeMirror-matchingbracket {\n",
       " color: #ffffff;\n",
       " font-weight: bold;\n",
       " background-color: #49483e;\n",
       "}\n",
       "div.CodeMirror span.CodeMirror-nonmatchingbracket {\n",
       " color: #ffffff;\n",
       " font-weight: bold;\n",
       " background: rgba(249,38,114,.4) !important;\n",
       "}\n",
       ".cm-header-1 {\n",
       " font-size: 215%;\n",
       "}\n",
       ".cm-header-2 {\n",
       " font-size: 180%;\n",
       "}\n",
       ".cm-header-3 {\n",
       " font-size: 150%;\n",
       "}\n",
       ".cm-header-4 {\n",
       " font-size: 120%;\n",
       "}\n",
       ".cm-header-5 {\n",
       " font-size: 100%;\n",
       "}\n",
       ".cm-s-default .cm-hr {\n",
       " color: #a6e22e;\n",
       "}\n",
       "div.cell.text_cell .cm-s-default .cm-header {\n",
       " font-family: sans-serif;\n",
       " font-weight: normal;\n",
       " color: #a6e22e !important;\n",
       " margin-top: 0.3em !important;\n",
       " margin-bottom: 0.3em !important;\n",
       "}\n",
       "div.cell.text_cell .cm-s-default span.cm-variable-2 {\n",
       " color: #f8f8f0 !important;\n",
       "}\n",
       "div.cell.text_cell .cm-s-default span.cm-variable-3 {\n",
       " color: #fd971f !important;\n",
       "}\n",
       ".cm-s-default span.cm-comment {\n",
       " color: #75715e !important;\n",
       "}\n",
       ".cm-s-default .cm-tag {\n",
       " color: #529b2f;\n",
       "}\n",
       ".cm-s-default .cm-builtin {\n",
       " color: #a6e22e;\n",
       "}\n",
       ".cm-s-default .cm-string {\n",
       " color: #e6db74;\n",
       "}\n",
       ".cm-s-default .cm-keyword {\n",
       " color: #f92672;\n",
       "}\n",
       ".cm-s-default .cm-number {\n",
       " color: #ae81ff;\n",
       "}\n",
       ".cm-s-default .cm-error {\n",
       " color: #ae81ff;\n",
       "}\n",
       ".cm-s-default .cm-link {\n",
       " color: #a6e22e;\n",
       "}\n",
       ".cm-s-default .cm-atom {\n",
       " color: #ae81ff;\n",
       "}\n",
       ".cm-s-default .cm-def {\n",
       " color: #a6e22e;\n",
       "}\n",
       ".CodeMirror-cursor {\n",
       " border-left: 2px solid #0095ff !important;\n",
       " border-right: none;\n",
       " width: 0;\n",
       "}\n",
       ".cm-s-default div.CodeMirror-selected {\n",
       " background: #49483e;\n",
       "}\n",
       ".cm-s-default .cm-selected {\n",
       " background: #49483e;\n",
       "}\n",
       ".MathJax_Display,\n",
       ".MathJax {\n",
       " border: 0 !important;\n",
       " font-size: 100% !important;\n",
       " text-align: center !important;\n",
       " margin: 0em !important;\n",
       " line-height: 2.25 !important;\n",
       "}\n",
       ".MathJax:focus,\n",
       "body :focus .MathJax {\n",
       " display: inline-block !important;\n",
       "}\n",
       ".MathJax:focus,\n",
       "body :focus .MathJax {\n",
       " display: inline-block !important;\n",
       "}\n",
       ".completions {\n",
       " position: absolute;\n",
       " z-index: 110;\n",
       " overflow: hidden;\n",
       " border: medium solid #49483e;\n",
       " box-shadow: none;\n",
       " line-height: 1;\n",
       "}\n",
       ".completions select {\n",
       " background: #282828;\n",
       " background-color: #282828;\n",
       " outline: none;\n",
       " border: none;\n",
       " padding: 0px;\n",
       " margin: 0px;\n",
       " margin-left: 2px;\n",
       " overflow: auto;\n",
       " font-family: monospace, monospace;\n",
       " font-size: 11pt;\n",
       " color: #f8f8f0;\n",
       " width: auto;\n",
       "}\n",
       "div#maintoolbar {\n",
       " display: none !important;\n",
       "}\n",
       "#header-container {\n",
       " display: none !important;\n",
       "}\n",
       "\n",
       "<script>\n",
       "    MathJax.Hub.Config({\n",
       "        \"HTML-CSS\": {\n",
       "            /*preferredFont: \"TeX\",*/\n",
       "            /*availableFonts: [\"TeX\", \"STIX\"],*/\n",
       "            styles: {\n",
       "                scale: 100,\n",
       "                \".MathJax_Display\": {\n",
       "                    \"font-size\": \"100%\",\n",
       "                }\n",
       "            }\n",
       "        }\n",
       "    });\n",
       "</script>\n",
       "     </style>"
      ],
      "text/plain": [
       "<IPython.core.display.HTML object>"
      ]
     },
     "execution_count": 196,
     "metadata": {},
     "output_type": "execute_result"
    }
   ],
   "source": [
    "# For setting theme💖\n",
    "from jupyterthemes import get_themes\n",
    "import jupyterthemes as jt\n",
    "from jupyterthemes.stylefx import set_nb_theme\n",
    "set_nb_theme('monokai')\n",
    "# Themes : chesterish, grade3, gruvboxd, gruvboxl, manokai, oceans16, onedork, solarizedd, solarizedl"
   ]
  },
  {
   "cell_type": "code",
   "execution_count": 197,
   "id": "a547a3bf",
   "metadata": {},
   "outputs": [],
   "source": [
    "# Importing required tools.\n",
    "\n",
    "# Regular EDA (exploratory data analysis) and plotting libraries.\n",
    "import numpy as np\n",
    "import pandas as pd\n",
    "import matplotlib.pyplot as plt\n",
    "import seaborn as sns\n",
    "\n",
    "# to make plots appear inside the notebook.\n",
    "%matplotlib inline \n",
    "\n",
    "# Getting models from Scikit-Learn \n",
    "from sklearn.linear_model import LogisticRegression\n",
    "from sklearn.neighbors import KNeighborsClassifier\n",
    "from sklearn.ensemble import RandomForestClassifier\n",
    "\n",
    "# For evaluating the model\n",
    "from sklearn.model_selection import train_test_split\n",
    "from sklearn.model_selection import cross_val_score\n",
    "from sklearn.model_selection import RandomizedSearchCV\n",
    "from sklearn.model_selection import GridSearchCV\n",
    "from sklearn.metrics import confusion_matrix\n",
    "from sklearn.metrics import classification_report\n",
    "from sklearn.metrics import precision_score\n",
    "from sklearn.metrics import recall_score\n",
    "from sklearn.metrics import f1_score\n",
    "from sklearn.metrics import plot_roc_curve"
   ]
  },
  {
   "cell_type": "markdown",
   "id": "c47fece2",
   "metadata": {},
   "source": [
    "### ***Importing Data 💽***\n",
    "\n",
    "* ***There are many different kinds of ways to store data. The typical way of storing \"tabular data\", data similar to what you'd see in an Excel file is in `.csv` format. `.csv` stands for comma seperated values.***\n",
    "\n",
    "* ***Pandas has a built-in function to read `.csv` files called `read_csv()` which takes the file pathname of your `.csv` file. You'll likely use this a lot.***"
   ]
  },
  {
   "cell_type": "code",
   "execution_count": 198,
   "id": "aed89693",
   "metadata": {},
   "outputs": [
    {
     "data": {
      "text/html": [
       "<div>\n",
       "<style scoped>\n",
       "    .dataframe tbody tr th:only-of-type {\n",
       "        vertical-align: middle;\n",
       "    }\n",
       "\n",
       "    .dataframe tbody tr th {\n",
       "        vertical-align: top;\n",
       "    }\n",
       "\n",
       "    .dataframe thead th {\n",
       "        text-align: right;\n",
       "    }\n",
       "</style>\n",
       "<table border=\"1\" class=\"dataframe\">\n",
       "  <thead>\n",
       "    <tr style=\"text-align: right;\">\n",
       "      <th></th>\n",
       "      <th>age</th>\n",
       "      <th>sex</th>\n",
       "      <th>cp</th>\n",
       "      <th>trestbps</th>\n",
       "      <th>chol</th>\n",
       "      <th>fbs</th>\n",
       "      <th>restecg</th>\n",
       "      <th>thalach</th>\n",
       "      <th>exang</th>\n",
       "      <th>oldpeak</th>\n",
       "      <th>slope</th>\n",
       "      <th>ca</th>\n",
       "      <th>thal</th>\n",
       "      <th>target</th>\n",
       "    </tr>\n",
       "  </thead>\n",
       "  <tbody>\n",
       "    <tr>\n",
       "      <th>0</th>\n",
       "      <td>63</td>\n",
       "      <td>1</td>\n",
       "      <td>3</td>\n",
       "      <td>145</td>\n",
       "      <td>233</td>\n",
       "      <td>1</td>\n",
       "      <td>0</td>\n",
       "      <td>150</td>\n",
       "      <td>0</td>\n",
       "      <td>2.3</td>\n",
       "      <td>0</td>\n",
       "      <td>0</td>\n",
       "      <td>1</td>\n",
       "      <td>1</td>\n",
       "    </tr>\n",
       "    <tr>\n",
       "      <th>1</th>\n",
       "      <td>37</td>\n",
       "      <td>1</td>\n",
       "      <td>2</td>\n",
       "      <td>130</td>\n",
       "      <td>250</td>\n",
       "      <td>0</td>\n",
       "      <td>1</td>\n",
       "      <td>187</td>\n",
       "      <td>0</td>\n",
       "      <td>3.5</td>\n",
       "      <td>0</td>\n",
       "      <td>0</td>\n",
       "      <td>2</td>\n",
       "      <td>1</td>\n",
       "    </tr>\n",
       "    <tr>\n",
       "      <th>2</th>\n",
       "      <td>41</td>\n",
       "      <td>0</td>\n",
       "      <td>1</td>\n",
       "      <td>130</td>\n",
       "      <td>204</td>\n",
       "      <td>0</td>\n",
       "      <td>0</td>\n",
       "      <td>172</td>\n",
       "      <td>0</td>\n",
       "      <td>1.4</td>\n",
       "      <td>2</td>\n",
       "      <td>0</td>\n",
       "      <td>2</td>\n",
       "      <td>1</td>\n",
       "    </tr>\n",
       "    <tr>\n",
       "      <th>3</th>\n",
       "      <td>56</td>\n",
       "      <td>1</td>\n",
       "      <td>1</td>\n",
       "      <td>120</td>\n",
       "      <td>236</td>\n",
       "      <td>0</td>\n",
       "      <td>1</td>\n",
       "      <td>178</td>\n",
       "      <td>0</td>\n",
       "      <td>0.8</td>\n",
       "      <td>2</td>\n",
       "      <td>0</td>\n",
       "      <td>2</td>\n",
       "      <td>1</td>\n",
       "    </tr>\n",
       "    <tr>\n",
       "      <th>4</th>\n",
       "      <td>57</td>\n",
       "      <td>0</td>\n",
       "      <td>0</td>\n",
       "      <td>120</td>\n",
       "      <td>354</td>\n",
       "      <td>0</td>\n",
       "      <td>1</td>\n",
       "      <td>163</td>\n",
       "      <td>1</td>\n",
       "      <td>0.6</td>\n",
       "      <td>2</td>\n",
       "      <td>0</td>\n",
       "      <td>2</td>\n",
       "      <td>1</td>\n",
       "    </tr>\n",
       "    <tr>\n",
       "      <th>...</th>\n",
       "      <td>...</td>\n",
       "      <td>...</td>\n",
       "      <td>...</td>\n",
       "      <td>...</td>\n",
       "      <td>...</td>\n",
       "      <td>...</td>\n",
       "      <td>...</td>\n",
       "      <td>...</td>\n",
       "      <td>...</td>\n",
       "      <td>...</td>\n",
       "      <td>...</td>\n",
       "      <td>...</td>\n",
       "      <td>...</td>\n",
       "      <td>...</td>\n",
       "    </tr>\n",
       "    <tr>\n",
       "      <th>298</th>\n",
       "      <td>57</td>\n",
       "      <td>0</td>\n",
       "      <td>0</td>\n",
       "      <td>140</td>\n",
       "      <td>241</td>\n",
       "      <td>0</td>\n",
       "      <td>1</td>\n",
       "      <td>123</td>\n",
       "      <td>1</td>\n",
       "      <td>0.2</td>\n",
       "      <td>1</td>\n",
       "      <td>0</td>\n",
       "      <td>3</td>\n",
       "      <td>0</td>\n",
       "    </tr>\n",
       "    <tr>\n",
       "      <th>299</th>\n",
       "      <td>45</td>\n",
       "      <td>1</td>\n",
       "      <td>3</td>\n",
       "      <td>110</td>\n",
       "      <td>264</td>\n",
       "      <td>0</td>\n",
       "      <td>1</td>\n",
       "      <td>132</td>\n",
       "      <td>0</td>\n",
       "      <td>1.2</td>\n",
       "      <td>1</td>\n",
       "      <td>0</td>\n",
       "      <td>3</td>\n",
       "      <td>0</td>\n",
       "    </tr>\n",
       "    <tr>\n",
       "      <th>300</th>\n",
       "      <td>68</td>\n",
       "      <td>1</td>\n",
       "      <td>0</td>\n",
       "      <td>144</td>\n",
       "      <td>193</td>\n",
       "      <td>1</td>\n",
       "      <td>1</td>\n",
       "      <td>141</td>\n",
       "      <td>0</td>\n",
       "      <td>3.4</td>\n",
       "      <td>1</td>\n",
       "      <td>2</td>\n",
       "      <td>3</td>\n",
       "      <td>0</td>\n",
       "    </tr>\n",
       "    <tr>\n",
       "      <th>301</th>\n",
       "      <td>57</td>\n",
       "      <td>1</td>\n",
       "      <td>0</td>\n",
       "      <td>130</td>\n",
       "      <td>131</td>\n",
       "      <td>0</td>\n",
       "      <td>1</td>\n",
       "      <td>115</td>\n",
       "      <td>1</td>\n",
       "      <td>1.2</td>\n",
       "      <td>1</td>\n",
       "      <td>1</td>\n",
       "      <td>3</td>\n",
       "      <td>0</td>\n",
       "    </tr>\n",
       "    <tr>\n",
       "      <th>302</th>\n",
       "      <td>57</td>\n",
       "      <td>0</td>\n",
       "      <td>1</td>\n",
       "      <td>130</td>\n",
       "      <td>236</td>\n",
       "      <td>0</td>\n",
       "      <td>0</td>\n",
       "      <td>174</td>\n",
       "      <td>0</td>\n",
       "      <td>0.0</td>\n",
       "      <td>1</td>\n",
       "      <td>1</td>\n",
       "      <td>2</td>\n",
       "      <td>0</td>\n",
       "    </tr>\n",
       "  </tbody>\n",
       "</table>\n",
       "<p>303 rows × 14 columns</p>\n",
       "</div>"
      ],
      "text/plain": [
       "     age  sex  cp  trestbps  chol  fbs  restecg  thalach  exang  oldpeak  \\\n",
       "0     63    1   3       145   233    1        0      150      0      2.3   \n",
       "1     37    1   2       130   250    0        1      187      0      3.5   \n",
       "2     41    0   1       130   204    0        0      172      0      1.4   \n",
       "3     56    1   1       120   236    0        1      178      0      0.8   \n",
       "4     57    0   0       120   354    0        1      163      1      0.6   \n",
       "..   ...  ...  ..       ...   ...  ...      ...      ...    ...      ...   \n",
       "298   57    0   0       140   241    0        1      123      1      0.2   \n",
       "299   45    1   3       110   264    0        1      132      0      1.2   \n",
       "300   68    1   0       144   193    1        1      141      0      3.4   \n",
       "301   57    1   0       130   131    0        1      115      1      1.2   \n",
       "302   57    0   1       130   236    0        0      174      0      0.0   \n",
       "\n",
       "     slope  ca  thal  target  \n",
       "0        0   0     1       1  \n",
       "1        0   0     2       1  \n",
       "2        2   0     2       1  \n",
       "3        2   0     2       1  \n",
       "4        2   0     2       1  \n",
       "..     ...  ..   ...     ...  \n",
       "298      1   0     3       0  \n",
       "299      1   0     3       0  \n",
       "300      1   2     3       0  \n",
       "301      1   1     3       0  \n",
       "302      1   1     2       0  \n",
       "\n",
       "[303 rows x 14 columns]"
      ]
     },
     "execution_count": 198,
     "metadata": {},
     "output_type": "execute_result"
    }
   ],
   "source": [
    "df = pd.read_csv('./dataset/heart-disease.csv')\n",
    "df"
   ]
  },
  {
   "cell_type": "code",
   "execution_count": 199,
   "id": "bdead887",
   "metadata": {},
   "outputs": [
    {
     "data": {
      "text/plain": [
       "(303, 14)"
      ]
     },
     "execution_count": 199,
     "metadata": {},
     "output_type": "execute_result"
    }
   ],
   "source": [
    "df.shape # (rows, columns)"
   ]
  },
  {
   "cell_type": "markdown",
   "id": "0aaf8c0c",
   "metadata": {},
   "source": [
    "### ***Data Exploration (exploratory data analysis or EDA)***\n",
    "\n",
    "***Extracting more information from data.***\n",
    "\n",
    "***We're focusing on :***\n",
    " * ***1. Question which we are trying to solve.***\n",
    " * ***2. Type of data we have and dealing with different types data (e.g numerical and non-numerical).***\n",
    " * ***3. Dealing with missing data.***\n",
    " * ***4. The outliers.***\n",
    " * ***5. Adding more features inorder to extract more information from our data.***\n"
   ]
  },
  {
   "cell_type": "code",
   "execution_count": 200,
   "id": "98c38ab3",
   "metadata": {},
   "outputs": [
    {
     "data": {
      "text/html": [
       "<div>\n",
       "<style scoped>\n",
       "    .dataframe tbody tr th:only-of-type {\n",
       "        vertical-align: middle;\n",
       "    }\n",
       "\n",
       "    .dataframe tbody tr th {\n",
       "        vertical-align: top;\n",
       "    }\n",
       "\n",
       "    .dataframe thead th {\n",
       "        text-align: right;\n",
       "    }\n",
       "</style>\n",
       "<table border=\"1\" class=\"dataframe\">\n",
       "  <thead>\n",
       "    <tr style=\"text-align: right;\">\n",
       "      <th></th>\n",
       "      <th>age</th>\n",
       "      <th>sex</th>\n",
       "      <th>cp</th>\n",
       "      <th>trestbps</th>\n",
       "      <th>chol</th>\n",
       "      <th>fbs</th>\n",
       "      <th>restecg</th>\n",
       "      <th>thalach</th>\n",
       "      <th>exang</th>\n",
       "      <th>oldpeak</th>\n",
       "      <th>slope</th>\n",
       "      <th>ca</th>\n",
       "      <th>thal</th>\n",
       "      <th>target</th>\n",
       "    </tr>\n",
       "  </thead>\n",
       "  <tbody>\n",
       "    <tr>\n",
       "      <th>0</th>\n",
       "      <td>63</td>\n",
       "      <td>1</td>\n",
       "      <td>3</td>\n",
       "      <td>145</td>\n",
       "      <td>233</td>\n",
       "      <td>1</td>\n",
       "      <td>0</td>\n",
       "      <td>150</td>\n",
       "      <td>0</td>\n",
       "      <td>2.3</td>\n",
       "      <td>0</td>\n",
       "      <td>0</td>\n",
       "      <td>1</td>\n",
       "      <td>1</td>\n",
       "    </tr>\n",
       "    <tr>\n",
       "      <th>1</th>\n",
       "      <td>37</td>\n",
       "      <td>1</td>\n",
       "      <td>2</td>\n",
       "      <td>130</td>\n",
       "      <td>250</td>\n",
       "      <td>0</td>\n",
       "      <td>1</td>\n",
       "      <td>187</td>\n",
       "      <td>0</td>\n",
       "      <td>3.5</td>\n",
       "      <td>0</td>\n",
       "      <td>0</td>\n",
       "      <td>2</td>\n",
       "      <td>1</td>\n",
       "    </tr>\n",
       "    <tr>\n",
       "      <th>2</th>\n",
       "      <td>41</td>\n",
       "      <td>0</td>\n",
       "      <td>1</td>\n",
       "      <td>130</td>\n",
       "      <td>204</td>\n",
       "      <td>0</td>\n",
       "      <td>0</td>\n",
       "      <td>172</td>\n",
       "      <td>0</td>\n",
       "      <td>1.4</td>\n",
       "      <td>2</td>\n",
       "      <td>0</td>\n",
       "      <td>2</td>\n",
       "      <td>1</td>\n",
       "    </tr>\n",
       "    <tr>\n",
       "      <th>3</th>\n",
       "      <td>56</td>\n",
       "      <td>1</td>\n",
       "      <td>1</td>\n",
       "      <td>120</td>\n",
       "      <td>236</td>\n",
       "      <td>0</td>\n",
       "      <td>1</td>\n",
       "      <td>178</td>\n",
       "      <td>0</td>\n",
       "      <td>0.8</td>\n",
       "      <td>2</td>\n",
       "      <td>0</td>\n",
       "      <td>2</td>\n",
       "      <td>1</td>\n",
       "    </tr>\n",
       "    <tr>\n",
       "      <th>4</th>\n",
       "      <td>57</td>\n",
       "      <td>0</td>\n",
       "      <td>0</td>\n",
       "      <td>120</td>\n",
       "      <td>354</td>\n",
       "      <td>0</td>\n",
       "      <td>1</td>\n",
       "      <td>163</td>\n",
       "      <td>1</td>\n",
       "      <td>0.6</td>\n",
       "      <td>2</td>\n",
       "      <td>0</td>\n",
       "      <td>2</td>\n",
       "      <td>1</td>\n",
       "    </tr>\n",
       "  </tbody>\n",
       "</table>\n",
       "</div>"
      ],
      "text/plain": [
       "   age  sex  cp  trestbps  chol  fbs  restecg  thalach  exang  oldpeak  slope  \\\n",
       "0   63    1   3       145   233    1        0      150      0      2.3      0   \n",
       "1   37    1   2       130   250    0        1      187      0      3.5      0   \n",
       "2   41    0   1       130   204    0        0      172      0      1.4      2   \n",
       "3   56    1   1       120   236    0        1      178      0      0.8      2   \n",
       "4   57    0   0       120   354    0        1      163      1      0.6      2   \n",
       "\n",
       "   ca  thal  target  \n",
       "0   0     1       1  \n",
       "1   0     2       1  \n",
       "2   0     2       1  \n",
       "3   0     2       1  \n",
       "4   0     2       1  "
      ]
     },
     "execution_count": 200,
     "metadata": {},
     "output_type": "execute_result"
    }
   ],
   "source": [
    "df.head()"
   ]
  },
  {
   "cell_type": "code",
   "execution_count": 201,
   "id": "01f7f0b2",
   "metadata": {},
   "outputs": [
    {
     "data": {
      "text/html": [
       "<div>\n",
       "<style scoped>\n",
       "    .dataframe tbody tr th:only-of-type {\n",
       "        vertical-align: middle;\n",
       "    }\n",
       "\n",
       "    .dataframe tbody tr th {\n",
       "        vertical-align: top;\n",
       "    }\n",
       "\n",
       "    .dataframe thead th {\n",
       "        text-align: right;\n",
       "    }\n",
       "</style>\n",
       "<table border=\"1\" class=\"dataframe\">\n",
       "  <thead>\n",
       "    <tr style=\"text-align: right;\">\n",
       "      <th></th>\n",
       "      <th>age</th>\n",
       "      <th>sex</th>\n",
       "      <th>cp</th>\n",
       "      <th>trestbps</th>\n",
       "      <th>chol</th>\n",
       "      <th>fbs</th>\n",
       "      <th>restecg</th>\n",
       "      <th>thalach</th>\n",
       "      <th>exang</th>\n",
       "      <th>oldpeak</th>\n",
       "      <th>slope</th>\n",
       "      <th>ca</th>\n",
       "      <th>thal</th>\n",
       "      <th>target</th>\n",
       "    </tr>\n",
       "  </thead>\n",
       "  <tbody>\n",
       "    <tr>\n",
       "      <th>298</th>\n",
       "      <td>57</td>\n",
       "      <td>0</td>\n",
       "      <td>0</td>\n",
       "      <td>140</td>\n",
       "      <td>241</td>\n",
       "      <td>0</td>\n",
       "      <td>1</td>\n",
       "      <td>123</td>\n",
       "      <td>1</td>\n",
       "      <td>0.2</td>\n",
       "      <td>1</td>\n",
       "      <td>0</td>\n",
       "      <td>3</td>\n",
       "      <td>0</td>\n",
       "    </tr>\n",
       "    <tr>\n",
       "      <th>299</th>\n",
       "      <td>45</td>\n",
       "      <td>1</td>\n",
       "      <td>3</td>\n",
       "      <td>110</td>\n",
       "      <td>264</td>\n",
       "      <td>0</td>\n",
       "      <td>1</td>\n",
       "      <td>132</td>\n",
       "      <td>0</td>\n",
       "      <td>1.2</td>\n",
       "      <td>1</td>\n",
       "      <td>0</td>\n",
       "      <td>3</td>\n",
       "      <td>0</td>\n",
       "    </tr>\n",
       "    <tr>\n",
       "      <th>300</th>\n",
       "      <td>68</td>\n",
       "      <td>1</td>\n",
       "      <td>0</td>\n",
       "      <td>144</td>\n",
       "      <td>193</td>\n",
       "      <td>1</td>\n",
       "      <td>1</td>\n",
       "      <td>141</td>\n",
       "      <td>0</td>\n",
       "      <td>3.4</td>\n",
       "      <td>1</td>\n",
       "      <td>2</td>\n",
       "      <td>3</td>\n",
       "      <td>0</td>\n",
       "    </tr>\n",
       "    <tr>\n",
       "      <th>301</th>\n",
       "      <td>57</td>\n",
       "      <td>1</td>\n",
       "      <td>0</td>\n",
       "      <td>130</td>\n",
       "      <td>131</td>\n",
       "      <td>0</td>\n",
       "      <td>1</td>\n",
       "      <td>115</td>\n",
       "      <td>1</td>\n",
       "      <td>1.2</td>\n",
       "      <td>1</td>\n",
       "      <td>1</td>\n",
       "      <td>3</td>\n",
       "      <td>0</td>\n",
       "    </tr>\n",
       "    <tr>\n",
       "      <th>302</th>\n",
       "      <td>57</td>\n",
       "      <td>0</td>\n",
       "      <td>1</td>\n",
       "      <td>130</td>\n",
       "      <td>236</td>\n",
       "      <td>0</td>\n",
       "      <td>0</td>\n",
       "      <td>174</td>\n",
       "      <td>0</td>\n",
       "      <td>0.0</td>\n",
       "      <td>1</td>\n",
       "      <td>1</td>\n",
       "      <td>2</td>\n",
       "      <td>0</td>\n",
       "    </tr>\n",
       "  </tbody>\n",
       "</table>\n",
       "</div>"
      ],
      "text/plain": [
       "     age  sex  cp  trestbps  chol  fbs  restecg  thalach  exang  oldpeak  \\\n",
       "298   57    0   0       140   241    0        1      123      1      0.2   \n",
       "299   45    1   3       110   264    0        1      132      0      1.2   \n",
       "300   68    1   0       144   193    1        1      141      0      3.4   \n",
       "301   57    1   0       130   131    0        1      115      1      1.2   \n",
       "302   57    0   1       130   236    0        0      174      0      0.0   \n",
       "\n",
       "     slope  ca  thal  target  \n",
       "298      1   0     3       0  \n",
       "299      1   0     3       0  \n",
       "300      1   2     3       0  \n",
       "301      1   1     3       0  \n",
       "302      1   1     2       0  "
      ]
     },
     "execution_count": 201,
     "metadata": {},
     "output_type": "execute_result"
    }
   ],
   "source": [
    "df.tail()"
   ]
  },
  {
   "cell_type": "code",
   "execution_count": 202,
   "id": "94e595f6",
   "metadata": {},
   "outputs": [
    {
     "data": {
      "text/plain": [
       "1    165\n",
       "0    138\n",
       "Name: target, dtype: int64"
      ]
     },
     "execution_count": 202,
     "metadata": {},
     "output_type": "execute_result"
    }
   ],
   "source": [
    "# Number of classes present of each\n",
    "df['target'].value_counts()"
   ]
  },
  {
   "cell_type": "code",
   "execution_count": 275,
   "id": "100d8ec4",
   "metadata": {},
   "outputs": [
    {
     "data": {
      "text/plain": [
       "(array([0, 1]), [Text(0, 0, '1'), Text(1, 0, '0')])"
      ]
     },
     "execution_count": 275,
     "metadata": {},
     "output_type": "execute_result"
    },
    {
     "data": {
      "image/png": "iVBORw0KGgoAAAANSUhEUgAAAYIAAAEACAYAAAC+gnFaAAAAOXRFWHRTb2Z0d2FyZQBNYXRwbG90bGliIHZlcnNpb24zLjUuMCwgaHR0cHM6Ly9tYXRwbG90bGliLm9yZy8/fFQqAAAACXBIWXMAAAsTAAALEwEAmpwYAAAPzUlEQVR4nO3dW2yTdfzH8U9b2IC24ijLDBHGbAwJEMh0zCiHgQQGEhMPCTHiDBvImCCKTAlquCIhHIegZCFhEPVCQkiMEpGDLsThjWxccLEtke2/LQaSOQ+sDMbK+r/wz/7UDt3hoV33fb8SL/Y8z8q32xPfbX/tM1ckEokIAGCWO9EDAAASixAAgHGEAACMIwQAYBwhAADjCAEAGEcIAMC4EYkeYCD++OOGurv5+IMTAgGf2tpCiR4DiMG56Ry326W0NO999ydlCLq7I4TAQfwsMVRxbsYHLw0BgHGEAACMIwQAYBwhAADjCAEAGEcIAMA4QgAAxiXl5wiSgTfg1Rh3cnQ2Pd2f6BH+U0d3t2603Uj0GMCwRAgekDFut1yJHmIYibjdIgPAg5EcD1kBAA8MIQAA4wgBABhHCADAOEIAAMYRAgAwjhAAgHGEAACMIwQAYBwhAADjCAEAGNfvENTW1mratGm6du1a1PZFixZpypQpMf/9/vvvPcdcvnxZBQUFys7O1pw5c7R37151dXUN/l4AAAasXxeda2hoUHFxscLhcNT2GzduqKWlRZs2bVJubm7UvoceekiS1NTUpJUrVyo7O1v79u3TlStXVFZWplAopK1btw7ybgAABqpPIQiHwzp27Jj27NmjkSNHxuyvr69XJBLRwoULFQwGe72NQ4cOye/36+DBg0pJSVFeXp5GjRqlbdu2qbi4WBkZGYO7JwCAAenTS0PV1dXavXu3ioqKVFpaGrO/trZWqampmjx58n1v48KFC1qwYIFSUlJ6ti1ZskR37txRVVVV/ycHADiiTyEIBoM6d+6c1q9fL4/HE7O/vr5eDz/8sN59913l5OQoOztbGzduVGtrqyTp5s2bunr1qrKysqK+b9y4cfL5fGpsbHTgrgAABqJPIRg/frwCgcB999fV1em3337T448/rvLycm3ZskU///yzXn/9dd26dUvt7e2SJJ/PF/O9Xq9XoVBogOMDAAbLkb9Q9tFHHykSiWjmzJmSpJycHAWDQb366qv6+uuvlZeXJ0lyuWL/ZlckEpG7n3/SMRCIDQqGv2T4k5pwFr/z+HAkBDNmzIjZ9uSTT8rv96uurk7Lli2TpF4f+Xd0dMjv798vu60tpO7uyMCGjRNOYOe1trYnegTEUXq6n9+5Q9xu178+gB70B8o6Ojp04sQJ1dXVRW2PRCLq6upSWlqavF6vMjIy1NTUFHVMW1ubQqFQzNoBACB+Bh2C1NRU7dixQ5988knU9u+//163bt3q+VzB7NmzVVlZqdu3b/ccc/r0aXk8npjPHgAA4mfQIfB4PCopKdHZs2e1bds2/fTTTzp69Kg2b96shQsX6qmnnpIkrV69Wq2trVqzZo0qKyt15MgRbd++XcuXL9eECRMGfUcAAAPjyBpBYWGhfD6fPvvsMx0/flxjx47VK6+8orfeeqvnmGAwqIqKCu3cuVMbNmxQWlqaCgsLo44BAMSfKxKJDO1V114ky2Jx7HukMFARsVhsDYvFznngi8UAgORGCADAOEIAAMYRAgAwjhAAgHGEAACMIwQAYBwhAADjHPlkMYDkkeYdqRFjRiV6jD5Jhqv4hjtu6Y8bXYkeY1AIAWDMiDGjdCV9bqLHGDaCrT9KSR4CXhoCAOMIAQAYRwgAwDhCAADGEQIAMI4QAIBxhAAAjCMEAGAcIQAA4wgBABhHCADAOEIAAMYRAgAwjhAAgHGEAACMIwQAYBwhAADjCAEAGEcIAMA4QgAAxhECADCOEACAcYQAAIwjBABgHCEAAOMIAQAYRwgAwDhCAADGEQIAMI4QAIBxhAAAjCMEAGAcIQAA4wgBABhHCADAOEIAAMYRAgAwjhAAgHGEAACMIwQAYFy/Q1BbW6tp06bp2rVrUdurqqr08ssva+bMmXr22WdVUVER872XL19WQUGBsrOzNWfOHO3du1ddXV0Dnx4AMGj9CkFDQ4OKi4sVDoejttfU1Gjt2rV67LHHdODAAT3//PPauXOnDh8+3HNMU1OTVq5cqdTUVO3bt09FRUU6cuSItm/f7sw9AQAMyIi+HBQOh3Xs2DHt2bNHI0eOjNm/f/9+TZ06Vbt27ZIkzZs3T+FwWOXl5SooKFBKSooOHTokv9+vgwcPKiUlRXl5eRo1apS2bdum4uJiZWRkOHvPAAB90qdnBNXV1dq9e7eKiopUWloata+zs1MXL17U4sWLo7bn5+fr+vXrqqmpkSRduHBBCxYsUEpKSs8xS5Ys0Z07d1RVVTXY+wEAGKA+hSAYDOrcuXNav369PB5P1L6WlhZ1dXUpKysrantmZqYkqbGxUTdv3tTVq1djjhk3bpx8Pp8aGxsHcx8AAIPQp5eGxo8ff9997e3tkiSfzxe13ev1SpJCodB9j7l7XCgU6tu0AADH9SkE/yYSiUiSXC5Xr/vdbve/HhOJROR29+/NS4FAbFAw/KWn+xM9AtCrZD83Bx0Cv//vH8A/H9Xf/drv9/c8E+jtkX9HR0fPbfRVW1tI3d2RgYwbN8l+YgxFra3tiR5hWODcdN5QPzfdbte/PoAe9AfKJk2aJI/Ho+bm5qjtd7/OysqS1+tVRkaGmpqaoo5pa2tTKBSKWTsAAMTPoEOQmpqqnJwcnTlzpuclIEk6ffq0/H6/pk+fLkmaPXu2Kisrdfv27ahjPB6PcnNzBzsGAGCAHLnERElJiWpqarRx40adP39e+/bt0+HDh1VcXKzRo0dLklavXq3W1latWbNGlZWVPR8mW758uSZMmODEGACAAXAkBE8//bQOHDigK1euaN26dfrmm2/0/vvv64033ug5JhgMqqKiQh0dHdqwYYOOHDmiwsJCffjhh06MAAAYIFfk3tdzkkSyLBb3/j4qDEREQ39BLlmkp/t1JX1uoscYNoKtPw75c/OBLxYDAJIbIQAA4wgBABhHCADAOEIAAMYRAgAwjhAAgHGEAACMIwQAYBwhAADjCAEAGEcIAMA4QgAAxhECADCOEACAcYQAAIwjBABgHCEAAOMIAQAYRwgAwDhCAADGEQIAMI4QAIBxhAAAjCMEAGAcIQAA4wgBABhHCADAOEIAAMYRAgAwjhAAgHGEAACMIwQAYBwhAADjCAEAGEcIAMA4QgAAxhECADCOEACAcYQAAIwjBABgHCEAAOMIAQAYRwgAwDhCAADGEQIAMI4QAIBxhAAAjCMEAGAcIQAA40Y4dUPhcFhPPPGEOjs7o7aPGTNGly5dkiRVVVWprKxMv/zyiwKBgF577TUVFRU5NQIAYAAcC0FjY6M6Ozu1Y8cOTZ48uWe72/33k46amhqtXbtWS5cu1dtvv63q6mrt3LlTkUhEq1atcmoMAEA/ORaCuro6ud1u5efna/To0TH79+/fr6lTp2rXrl2SpHnz5ikcDqu8vFwFBQVKSUlxahQAQD84tkZQW1urSZMm9RqBzs5OXbx4UYsXL47anp+fr+vXr6umpsapMQAA/eRYCOrr65WSkqJVq1YpOztbs2bN0tatWxUKhdTS0qKuri5lZWVFfU9mZqakv19WAgAkhmMhqKurU3Nzs/Ly8nTo0CG9+eabOnnypEpKStTe3i5J8vl8Ud/j9XolSaFQyKkxAAD95NgaQVlZmcaOHaspU6ZIkmbNmqVAIKD33ntPFy5ckCS5XK5ev/fugnJfBQK+/z4Iw056uj/RIwC9SvZz07EQ5ObmxmybP39+1Nf/fOR/92u/v38/xLa2kLq7I/0bMM6S/cQYilpb2xM9wrDAuem8oX5uut2uf30A7chLQ21tbTp+/LhaWlqitt+6dUuSFAgE5PF41NzcHLX/7tf/XDsAAMSPIyFwuVzaunWrvvjii6jt3377rTwej5555hnl5OTozJkzikT+/5H86dOn5ff7NX36dCfGAAAMgCMvDY0bN04rVqzQ559/Lp/Pp5ycHFVXV6u8vFwrVqxQZmamSkpKVFhYqI0bN+rFF1/UpUuXdPjwYW3atKnXt5wCAOLDFbn3IfogdHV16ejRozpx4oR+/fVXZWRkaPny5Vq9enXPYvDZs2e1f/9+NTY2KiMjQytWrBjQJSaSZY2g96VxDEREQ/912GSRnu7XlfS5iR5j2Ai2/jjkz83/WiNwLATxRAjsIQTOIQTOGg4h4OqjAGAcIQAA4wgBABhHCADAOEIAAMYRAgAwjhAAgHGEAACMIwQAYBwhAADjCAEAGEcIAMA4QgAAxhECADCOEACAcYQAAIwjBABgHCEAAOMIAQAYRwgAwDhCAADGEQIAMI4QAIBxhAAAjCMEAGAcIQAA4wgBABhHCADAOEIAAMYRAgAwjhAAgHGEAACMIwQAYBwhAADjCAEAGEcIAMA4QgAAxhECADCOEACAcYQAAIwjBABgHCEAAOMIAQAYRwgAwDhCAADGEQIAMI4QAIBxhAAAjCMEAGAcIQAA4+IegpMnT2rZsmWaMWOGli5dqq+++ireIwAA7hHXEJw6dUqlpaWaPXu2Pv30U+Xm5mrz5s367rvv4jkGAOAeI+L5j+3du1dLly7VBx98IEmaO3eu/vrrL3388cdasmRJPEcBAPyfuD0jaGlpUXNzsxYvXhy1PT8/Xw0NDWppaYnXKACAe8TtGUFDQ4MkKSsrK2p7ZmamJKmxsVETJ07s02253S5nh3tAMhM9wDCTLL/3ZDBi4iOJHmFYGern5n/NF7cQtLe3S5J8Pl/Udq/XK0kKhUJ9vq20NK9zgz1A/5PoAYaZQMD33wehTzJrjid6hGEl2c/NuL00FIlEJEkul6vX7W4372QFgESI2/99/X6/pNhH/jdu3IjaDwCIr7iF4O7aQHNzc9T2pqamqP0AgPiKWwgyMzP16KOPxnxm4MyZM5o8ebImTJgQr1EAAPeI6+cI1q1bpy1btmjs2LGaP3++fvjhB506dUplZWXxHAMAcA9X5O5qbZx8+eWXqqio0NWrVzVx4kStWbNGL7zwQjxHAADcI+4hAAAMLbxnEwCMIwQAYBwhMK62tlbTpk3TtWvXEj0KIIlL1ScCITCsoaFBxcXFCofDiR4FkMSl6hOFxWKDwuGwjh07pj179mjkyJH6888/df78eT3yCBciQ2ItWrRI06dPj3pL+TvvvKP6+nqdOnUqgZMNbzwjMKi6ulq7d+9WUVGRSktLEz0OIIlL1ScSITAoGAzq3LlzWr9+vTweT6LHAST17VL1eDDi+sliDA3jx49P9AhADCcvVY/+4RkBgCGBS9UnDj9ZAEMCl6pPHEIAYEjgUvWJQwgADAlcqj5xWCwGMGRwqfrEIAQAhoyXXnpJt2/fVkVFhY4fP66JEydqx44deu655xI92rDGJ4sBwDjWCADAOEIAAMYRAgAwjhAAgHGEAACMIwQAYBwhAADjCAEAGEcIAMC4/wW7Li5U3ULKTAAAAABJRU5ErkJggg==\n",
      "text/plain": [
       "<Figure size 432x288 with 1 Axes>"
      ]
     },
     "metadata": {},
     "output_type": "display_data"
    }
   ],
   "source": [
    "df['target'].value_counts().plot(kind='bar', color = ['cyan', 'crimson'], grid = True);\n",
    "plt.xticks(rotation = 0)"
   ]
  },
  {
   "cell_type": "code",
   "execution_count": 204,
   "id": "ea1b378c",
   "metadata": {},
   "outputs": [
    {
     "name": "stdout",
     "output_type": "stream",
     "text": [
      "<class 'pandas.core.frame.DataFrame'>\n",
      "RangeIndex: 303 entries, 0 to 302\n",
      "Data columns (total 14 columns):\n",
      " #   Column    Non-Null Count  Dtype  \n",
      "---  ------    --------------  -----  \n",
      " 0   age       303 non-null    int64  \n",
      " 1   sex       303 non-null    int64  \n",
      " 2   cp        303 non-null    int64  \n",
      " 3   trestbps  303 non-null    int64  \n",
      " 4   chol      303 non-null    int64  \n",
      " 5   fbs       303 non-null    int64  \n",
      " 6   restecg   303 non-null    int64  \n",
      " 7   thalach   303 non-null    int64  \n",
      " 8   exang     303 non-null    int64  \n",
      " 9   oldpeak   303 non-null    float64\n",
      " 10  slope     303 non-null    int64  \n",
      " 11  ca        303 non-null    int64  \n",
      " 12  thal      303 non-null    int64  \n",
      " 13  target    303 non-null    int64  \n",
      "dtypes: float64(1), int64(13)\n",
      "memory usage: 33.3 KB\n"
     ]
    }
   ],
   "source": [
    "df.info()"
   ]
  },
  {
   "cell_type": "code",
   "execution_count": 205,
   "id": "e7e603d4",
   "metadata": {},
   "outputs": [
    {
     "data": {
      "text/plain": [
       "age         0\n",
       "sex         0\n",
       "cp          0\n",
       "trestbps    0\n",
       "chol        0\n",
       "fbs         0\n",
       "restecg     0\n",
       "thalach     0\n",
       "exang       0\n",
       "oldpeak     0\n",
       "slope       0\n",
       "ca          0\n",
       "thal        0\n",
       "target      0\n",
       "dtype: int64"
      ]
     },
     "execution_count": 205,
     "metadata": {},
     "output_type": "execute_result"
    }
   ],
   "source": [
    "# No missing values 😁\n",
    "df.isna().sum()"
   ]
  },
  {
   "cell_type": "code",
   "execution_count": 206,
   "id": "3f6a8cc0",
   "metadata": {},
   "outputs": [
    {
     "data": {
      "text/html": [
       "<div>\n",
       "<style scoped>\n",
       "    .dataframe tbody tr th:only-of-type {\n",
       "        vertical-align: middle;\n",
       "    }\n",
       "\n",
       "    .dataframe tbody tr th {\n",
       "        vertical-align: top;\n",
       "    }\n",
       "\n",
       "    .dataframe thead th {\n",
       "        text-align: right;\n",
       "    }\n",
       "</style>\n",
       "<table border=\"1\" class=\"dataframe\">\n",
       "  <thead>\n",
       "    <tr style=\"text-align: right;\">\n",
       "      <th></th>\n",
       "      <th>age</th>\n",
       "      <th>sex</th>\n",
       "      <th>cp</th>\n",
       "      <th>trestbps</th>\n",
       "      <th>chol</th>\n",
       "      <th>fbs</th>\n",
       "      <th>restecg</th>\n",
       "      <th>thalach</th>\n",
       "      <th>exang</th>\n",
       "      <th>oldpeak</th>\n",
       "      <th>slope</th>\n",
       "      <th>ca</th>\n",
       "      <th>thal</th>\n",
       "      <th>target</th>\n",
       "    </tr>\n",
       "  </thead>\n",
       "  <tbody>\n",
       "    <tr>\n",
       "      <th>count</th>\n",
       "      <td>303.000000</td>\n",
       "      <td>303.000000</td>\n",
       "      <td>303.000000</td>\n",
       "      <td>303.000000</td>\n",
       "      <td>303.000000</td>\n",
       "      <td>303.000000</td>\n",
       "      <td>303.000000</td>\n",
       "      <td>303.000000</td>\n",
       "      <td>303.000000</td>\n",
       "      <td>303.000000</td>\n",
       "      <td>303.000000</td>\n",
       "      <td>303.000000</td>\n",
       "      <td>303.000000</td>\n",
       "      <td>303.000000</td>\n",
       "    </tr>\n",
       "    <tr>\n",
       "      <th>mean</th>\n",
       "      <td>54.366337</td>\n",
       "      <td>0.683168</td>\n",
       "      <td>0.966997</td>\n",
       "      <td>131.623762</td>\n",
       "      <td>246.264026</td>\n",
       "      <td>0.148515</td>\n",
       "      <td>0.528053</td>\n",
       "      <td>149.646865</td>\n",
       "      <td>0.326733</td>\n",
       "      <td>1.039604</td>\n",
       "      <td>1.399340</td>\n",
       "      <td>0.729373</td>\n",
       "      <td>2.313531</td>\n",
       "      <td>0.544554</td>\n",
       "    </tr>\n",
       "    <tr>\n",
       "      <th>std</th>\n",
       "      <td>9.082101</td>\n",
       "      <td>0.466011</td>\n",
       "      <td>1.032052</td>\n",
       "      <td>17.538143</td>\n",
       "      <td>51.830751</td>\n",
       "      <td>0.356198</td>\n",
       "      <td>0.525860</td>\n",
       "      <td>22.905161</td>\n",
       "      <td>0.469794</td>\n",
       "      <td>1.161075</td>\n",
       "      <td>0.616226</td>\n",
       "      <td>1.022606</td>\n",
       "      <td>0.612277</td>\n",
       "      <td>0.498835</td>\n",
       "    </tr>\n",
       "    <tr>\n",
       "      <th>min</th>\n",
       "      <td>29.000000</td>\n",
       "      <td>0.000000</td>\n",
       "      <td>0.000000</td>\n",
       "      <td>94.000000</td>\n",
       "      <td>126.000000</td>\n",
       "      <td>0.000000</td>\n",
       "      <td>0.000000</td>\n",
       "      <td>71.000000</td>\n",
       "      <td>0.000000</td>\n",
       "      <td>0.000000</td>\n",
       "      <td>0.000000</td>\n",
       "      <td>0.000000</td>\n",
       "      <td>0.000000</td>\n",
       "      <td>0.000000</td>\n",
       "    </tr>\n",
       "    <tr>\n",
       "      <th>25%</th>\n",
       "      <td>47.500000</td>\n",
       "      <td>0.000000</td>\n",
       "      <td>0.000000</td>\n",
       "      <td>120.000000</td>\n",
       "      <td>211.000000</td>\n",
       "      <td>0.000000</td>\n",
       "      <td>0.000000</td>\n",
       "      <td>133.500000</td>\n",
       "      <td>0.000000</td>\n",
       "      <td>0.000000</td>\n",
       "      <td>1.000000</td>\n",
       "      <td>0.000000</td>\n",
       "      <td>2.000000</td>\n",
       "      <td>0.000000</td>\n",
       "    </tr>\n",
       "    <tr>\n",
       "      <th>50%</th>\n",
       "      <td>55.000000</td>\n",
       "      <td>1.000000</td>\n",
       "      <td>1.000000</td>\n",
       "      <td>130.000000</td>\n",
       "      <td>240.000000</td>\n",
       "      <td>0.000000</td>\n",
       "      <td>1.000000</td>\n",
       "      <td>153.000000</td>\n",
       "      <td>0.000000</td>\n",
       "      <td>0.800000</td>\n",
       "      <td>1.000000</td>\n",
       "      <td>0.000000</td>\n",
       "      <td>2.000000</td>\n",
       "      <td>1.000000</td>\n",
       "    </tr>\n",
       "    <tr>\n",
       "      <th>75%</th>\n",
       "      <td>61.000000</td>\n",
       "      <td>1.000000</td>\n",
       "      <td>2.000000</td>\n",
       "      <td>140.000000</td>\n",
       "      <td>274.500000</td>\n",
       "      <td>0.000000</td>\n",
       "      <td>1.000000</td>\n",
       "      <td>166.000000</td>\n",
       "      <td>1.000000</td>\n",
       "      <td>1.600000</td>\n",
       "      <td>2.000000</td>\n",
       "      <td>1.000000</td>\n",
       "      <td>3.000000</td>\n",
       "      <td>1.000000</td>\n",
       "    </tr>\n",
       "    <tr>\n",
       "      <th>max</th>\n",
       "      <td>77.000000</td>\n",
       "      <td>1.000000</td>\n",
       "      <td>3.000000</td>\n",
       "      <td>200.000000</td>\n",
       "      <td>564.000000</td>\n",
       "      <td>1.000000</td>\n",
       "      <td>2.000000</td>\n",
       "      <td>202.000000</td>\n",
       "      <td>1.000000</td>\n",
       "      <td>6.200000</td>\n",
       "      <td>2.000000</td>\n",
       "      <td>4.000000</td>\n",
       "      <td>3.000000</td>\n",
       "      <td>1.000000</td>\n",
       "    </tr>\n",
       "  </tbody>\n",
       "</table>\n",
       "</div>"
      ],
      "text/plain": [
       "              age         sex          cp    trestbps        chol         fbs  \\\n",
       "count  303.000000  303.000000  303.000000  303.000000  303.000000  303.000000   \n",
       "mean    54.366337    0.683168    0.966997  131.623762  246.264026    0.148515   \n",
       "std      9.082101    0.466011    1.032052   17.538143   51.830751    0.356198   \n",
       "min     29.000000    0.000000    0.000000   94.000000  126.000000    0.000000   \n",
       "25%     47.500000    0.000000    0.000000  120.000000  211.000000    0.000000   \n",
       "50%     55.000000    1.000000    1.000000  130.000000  240.000000    0.000000   \n",
       "75%     61.000000    1.000000    2.000000  140.000000  274.500000    0.000000   \n",
       "max     77.000000    1.000000    3.000000  200.000000  564.000000    1.000000   \n",
       "\n",
       "          restecg     thalach       exang     oldpeak       slope          ca  \\\n",
       "count  303.000000  303.000000  303.000000  303.000000  303.000000  303.000000   \n",
       "mean     0.528053  149.646865    0.326733    1.039604    1.399340    0.729373   \n",
       "std      0.525860   22.905161    0.469794    1.161075    0.616226    1.022606   \n",
       "min      0.000000   71.000000    0.000000    0.000000    0.000000    0.000000   \n",
       "25%      0.000000  133.500000    0.000000    0.000000    1.000000    0.000000   \n",
       "50%      1.000000  153.000000    0.000000    0.800000    1.000000    0.000000   \n",
       "75%      1.000000  166.000000    1.000000    1.600000    2.000000    1.000000   \n",
       "max      2.000000  202.000000    1.000000    6.200000    2.000000    4.000000   \n",
       "\n",
       "             thal      target  \n",
       "count  303.000000  303.000000  \n",
       "mean     2.313531    0.544554  \n",
       "std      0.612277    0.498835  \n",
       "min      0.000000    0.000000  \n",
       "25%      2.000000    0.000000  \n",
       "50%      2.000000    1.000000  \n",
       "75%      3.000000    1.000000  \n",
       "max      3.000000    1.000000  "
      ]
     },
     "execution_count": 206,
     "metadata": {},
     "output_type": "execute_result"
    }
   ],
   "source": [
    "df.describe()"
   ]
  },
  {
   "cell_type": "markdown",
   "id": "dda51419",
   "metadata": {},
   "source": [
    "### ***Heart Disease frequency according to Sex***\n",
    "\n",
    "* If you want to compare two columns to each other, you can use the function `pd.crosstab(column_1, column_2)`. \n",
    "\n",
    "* This is helpful if you want to start gaining an intuition about how your independent variables interact with your dependent variables.\n",
    "\n",
    "* Let's compare our target column with the sex column. \n",
    "\n",
    "* Remember from our data dictionary, for the target column, 1 = heart disease present, 0 = no heart disease. And for sex, 1 = male, 0 = female."
   ]
  },
  {
   "cell_type": "code",
   "execution_count": 207,
   "id": "593a5bd2",
   "metadata": {},
   "outputs": [
    {
     "data": {
      "text/plain": [
       "1    207\n",
       "0     96\n",
       "Name: sex, dtype: int64"
      ]
     },
     "execution_count": 207,
     "metadata": {},
     "output_type": "execute_result"
    }
   ],
   "source": [
    "df.sex.value_counts()"
   ]
  },
  {
   "cell_type": "markdown",
   "id": "0a3c6244",
   "metadata": {},
   "source": [
    "#### *There are 207 males and 96 females in our study.*"
   ]
  },
  {
   "cell_type": "code",
   "execution_count": 208,
   "id": "5cb9e69f",
   "metadata": {},
   "outputs": [
    {
     "data": {
      "text/html": [
       "<div>\n",
       "<style scoped>\n",
       "    .dataframe tbody tr th:only-of-type {\n",
       "        vertical-align: middle;\n",
       "    }\n",
       "\n",
       "    .dataframe tbody tr th {\n",
       "        vertical-align: top;\n",
       "    }\n",
       "\n",
       "    .dataframe thead th {\n",
       "        text-align: right;\n",
       "    }\n",
       "</style>\n",
       "<table border=\"1\" class=\"dataframe\">\n",
       "  <thead>\n",
       "    <tr style=\"text-align: right;\">\n",
       "      <th>sex</th>\n",
       "      <th>0</th>\n",
       "      <th>1</th>\n",
       "    </tr>\n",
       "    <tr>\n",
       "      <th>target</th>\n",
       "      <th></th>\n",
       "      <th></th>\n",
       "    </tr>\n",
       "  </thead>\n",
       "  <tbody>\n",
       "    <tr>\n",
       "      <th>0</th>\n",
       "      <td>24</td>\n",
       "      <td>114</td>\n",
       "    </tr>\n",
       "    <tr>\n",
       "      <th>1</th>\n",
       "      <td>72</td>\n",
       "      <td>93</td>\n",
       "    </tr>\n",
       "  </tbody>\n",
       "</table>\n",
       "</div>"
      ],
      "text/plain": [
       "sex      0    1\n",
       "target         \n",
       "0       24  114\n",
       "1       72   93"
      ]
     },
     "execution_count": 208,
     "metadata": {},
     "output_type": "execute_result"
    }
   ],
   "source": [
    "# Compare target column with sex column\n",
    "pd.crosstab(df.target,df.sex)"
   ]
  },
  {
   "cell_type": "markdown",
   "id": "6ee3e9e9",
   "metadata": {},
   "source": [
    "### ***What can we infer from this?***\n",
    "\n",
    "***Let's make a simple heuristic.\n",
    "Since there are about 100 women and 72 of them have a postive value of heart disease being present, we might infer, based on this one variable if the participant is a woman, there's a 75% chance she has heart disease.\n",
    "As for males, there's about 200 total with around half indicating a presence of heart disease. So we might predict, if the participant is male, 50% of the time he will have heart disease.\n",
    "Averaging these two values, we can assume, based on no other parameters, if there's a person, there's a 62.5% chance they have heart disease.***"
   ]
  },
  {
   "cell_type": "code",
   "execution_count": 209,
   "id": "44a7851a",
   "metadata": {},
   "outputs": [
    {
     "data": {
      "text/plain": [
       "303"
      ]
     },
     "execution_count": 209,
     "metadata": {},
     "output_type": "execute_result"
    }
   ],
   "source": [
    "len(df)"
   ]
  },
  {
   "cell_type": "markdown",
   "id": "e8e30633",
   "metadata": {},
   "source": [
    "### ***Creating a plot of crosstab***\n",
    "\n",
    "* You can plot the crosstab by using the `plot()` function and passing it a few parameters such as, `kind` (the type of plot you want), `figsize=(length, width)` (how big you want it to be) and `color=[colour_1, colour_2]` (the different colours you'd like to use).\n",
    "\n",
    "\n",
    "* Different metrics are represented best with different kinds of plots. In our case, a bar graph is great. We'll see examples of more later. And with a bit of practice, you'll gain an intuition of which plot to use with different variables.\n",
    "\n",
    "\n",
    "* We'll create the plot with `crosstab()` and `plot()`, then add some helpful labels to it with `plt.title()`, `plt.xlabel()` and more.\n",
    "\n",
    "\n",
    "* To add the attributes, you call them on `plt` within the same cell as where you make create the graph."
   ]
  },
  {
   "cell_type": "code",
   "execution_count": 273,
   "id": "619b573b",
   "metadata": {},
   "outputs": [
    {
     "data": {
      "image/png": "iVBORw0KGgoAAAANSUhEUgAAAncAAAGXCAYAAADRZnZ9AAAAOXRFWHRTb2Z0d2FyZQBNYXRwbG90bGliIHZlcnNpb24zLjUuMCwgaHR0cHM6Ly9tYXRwbG90bGliLm9yZy8/fFQqAAAACXBIWXMAAAsTAAALEwEAmpwYAABMfklEQVR4nO3deVgV5f//8RcguAAquJH7UuCCKWlumSa5K6nhkiEm4r5kpmWa7ZpmLiVq7ppLuJRaLoSau5/UFM1Io1QSpNxFxQVB5veHP87XI2Cg4Dkcn4/r4rpi5p6Z95lzPLy673tm7AzDMAQAAACbYG/pAgAAAJB9CHcAAAA2hHAHAABgQwh3AAAANoRwBwAAYEMIdwAAADaEcAdks5CQEHl5eWnv3r3prj916pS8vLz0zjvvPOLK7khISNDFixfv22bVqlXy8vIy+6lWrZrq1aun4OBgbdu2Lc02qa/71KlTOVS5dfD19U1zbu7+adeunaVLtAlxcXEKDAzU008/rbp16/7nZ/Zh/P3333rnnXfUqFEjeXt7q0GDBurXr592796dY8cEclIeSxcA4NGJjIxU//79NXHiRNWtW/c/23fp0kW1atWSJN26dUtnz57V+vXr1bdvXw0bNkx9+vQxtW3WrJnKli0rd3f3HKvfWri5uWnkyJHpritcuPCjLcZGffbZZ9q/f78GDRqkYsWK5djn6ujRo3r11Vfl7u6uzp07q0SJEjp//rx++OEH9ezZU6NHj1ZgYGCOHBvIKYQ74DHy559/6uzZs5luX7NmzTQ9Ub169VLv3r01efJk1alTRzVr1pQkVa5cWZUrV87Ocq1WgQIF6KHLYVFRUapSpYoGDhyYo8f5/PPPVbBgQa1Zs0aurq6m5cHBwerSpYsmTpyotm3bys3NLUfrALITw7IAsiRv3rwaN26cHBwcNHfuXEuXAxuVlJQkZ2fnHD/OwYMHVaNGDbNgJ0lOTk7q2rWrbt26paNHj+Z4HUB2ItwBVuLYsWMaOHCgateurRo1auiVV17Rzp0707T78ccf1a1bN9WqVUve3t7y9fXVhAkTdOvWLVObwMBABQcHa8qUKfLx8VH9+vU1ePBg01Bi9+7d5evr+8C1lipVSj4+Ptq9e7du374tKf05d6GhofLz81ONGjVUt25dDRw4UH/99ZfZvhITEzVlyhT5+vrK29tbL774or788kuz1yNJJ0+e1IgRI0zzourUqaN+/fql2V94eLj8/f3l4+OjWrVqKSgoSAcOHDBrk5KSovnz56tly5by9vbW888/rzFjxighIeGBz8m99u7dKy8vL61evVp+fn6qXr266fxn9vg3btzQuHHj1LBhQ/n4+GjgwIE6evSovLy8tGrVKrPjpP5+7/HvXp6Z46Zut3v3bn300UeqX7++atSooddee01//PGH2TEMw9CiRYvUtm1bPf300/L19dXEiRN148YNpaSkqFGjRurYsWOac7N9+3Z5eXlp+/btGZ63uLg47du3T15eXgoJCZEk3b59W3PnzlWLFi3k7e2thg0b6oMPPjCbj3e/854eZ2dn7d27V9HR0WnW+fv76/fff1eDBg3Mlq9atUrt27dX9erVVa9ePb3zzjtmPeITJ06Ul5eXli5dalp269Yt+fn5qW7dulnqPQceBMOyQA65evVqupPAr1y5kmZZVFSUXn31VRUtWlR9+/aVo6Oj1q1bpz59+mjSpElq3bq1JGnlypUaPXq0fH19NXz4cCUlJWnTpk2aN2+eChQooEGDBpn2GRERoZMnT+qtt97SqVOn9NJLL8nNzU3Lly9Xv379VL169Yd6fU899ZR++eUXxcbGqnz58mnW//DDD/rwww/Vvn17BQYG6uLFi/r6668VGBioTZs2ydXVVbdv31bfvn0VERGhzp07q1KlSoqMjNTMmTN19OhRffXVV7Kzs9P58+fVuXNnubi4qFu3bnJzc9PRo0e1YsUKHT9+XOHh4bK3t9e+ffs0dOhQNWrUSJ06ddKNGze0ZMkSBQUFaf369SpTpowk6d1339WaNWvUoUMH9ejRQ8ePH1doaKgiIiIUGhqqvHnz3ve1p6SkpPveOjg4qFChQmbLPv74Y7Vr106dOnVSyZIlM318wzDUr18/7d27V506dZKnp6fWr19v9h5nVVZe9+jRo1W8eHENGDBAly9f1ty5c9W7d29t3bpVefLc+dPx0UcfKTQ0VE2aNFHXrl0VHR2t+fPn6++//9a0adPUunVrLViwQKdOnVLp0qVN+96wYYMKFy6cJjRJUqVKlTRhwgSNGzdObm5u6tevn7y8vCRJQ4cOVXh4uJo3b67u3bsrOjpaoaGh2rNnj1auXKmCBQve97ynx9/fXzNnzlTbtm31/PPPq1GjRqpXr54qVqwoBweHNO2nTZumkJAQtWjRQp07d9aZM2e0ZMkS7du3T99++63c3d01ePBg/fTTT/riiy/UokULFS1aVNOnT9eff/6pKVOmqHjx4ll/84CsMABkq6lTpxqenp7/+TNixAjTNt26dTOaNm1qXLt2zbQsKSnJePXVV40GDRoYiYmJhmEYRsuWLY0uXboYKSkpZu0aNWpktG3b1mx/np6exp49e8xq++6779Jdfq/Udt99912GbSZPnmx4enoaBw8eNHvdsbGxhmEYRq9evYw2bdqYbbNt2zajdevWxv79+82Os2PHDrN2y5YtMzw9PY1NmzYZhmEYs2bNMjw9PY1jx46ZtZs4caLh6elpREZGGoZhGB988IHh4+Njdn7++OMPo3nz5kZYWJhhGIaxZ88ew9PT0wgNDTXb186dOw1PT09j4cKF9z03TZo0yfA9bdKkiald6nG6detmtn1mj//TTz8Znp6eRkhIiKnNrVu3jM6dO5u9N6n7u/e9und5Zo+b2s7f399ITk42tUt9D3bt2mUYhmH89ddfhpeXlzF69Giz/aV+Lv766y8jMjLS8PT0NGbPnm1an5iYaNSqVct4//33//M8333utm/fbnh6ehpjxowxa7dhwwbD09PTmDBhgln99573jCQlJRmffPKJUblyZbP30tfX15gxY4bp355hGEZMTIxRuXJlY+LEiWb7iIqKMqpVq2aMHTvWtCwiIsKoXLmy8dZbbxmRkZFG1apVjaFDh2aqJuBh0XMH5JARI0ake4HB+fPn9dZbb5l+v3Tpkvbt26fAwEDdvHlTN2/eNK1r1qyZxo0bp99++021atXSDz/8oBs3bsjOzs7U5sKFCypYsKCuX79udpx8+fLp2WefzYFXdkdycrIkmdVyNw8PD+3evVvTpk1T+/btVbp0aTVu3FiNGzc2tdm4caPc3d1VrVo1s56wxo0by8HBQdu2bVPTpk3Vp08f+fv7q0iRIqY2N2/elL39nZklqa/dw8ND165d05gxY/Tqq6+qUqVK8vLyUnh4uNkx7ezs1LhxY7NjVq1aVcWKFdO2bdv02muv3fe1Fy1aVJ9//nma5en1+DVs2NDs98weP/V2M3dfqeno6KigoCANGTLkvvWlJ6uvu3nz5mY9V1WqVJEknTt3TpK0bds2GYaR5krS4OBgtW7dWmXLlpWTk5MqVqyosLAw9e7dW9KdIdmrV6+qbdu2Wap/y5YtkqS+ffuaLW/VqpW+/PJLbd682ezf1b3nPSN58uTR6NGjFRQUpB9//FE7d+7UgQMHdOrUKX3xxRfavHmzFi9erAIFCmjTpk1KSUmRr6+v2TksWrSoqlSpom3btmnUqFGSJB8fHwUGBmrRokU6cOCA3N3d9f7772fpNQMPinAH5JBq1aqle7uRe+8DFxsbK0lavHixFi9enO6+/v33X0l3/rj/8ssvWrdunU6cOKGYmBhduHBB0p15cHcrXLiwKfzkhPj4eEnK8BYVAwcO1KFDhxQSEqKQkBA9+eST8vX1VadOnVS2bFlJUkxMjC5evKj69eunu4/U1y3dmWA/ZcoU/f7774qJidGpU6dM8/1SUlIkSd26ddOuXbu0ZMkSLVmyRKVLl1aTJk3UsWNHU9COiYmRYRh64YUX0j1mZibx582bN90hxfTce34ye/x///1XhQoVSjPMW6lSpUwd915Zfd331u3k5CTp/851XFycJKUZki9YsKDZ8GibNm0UEhKi2NhYlSlTRuvXr5eHh4dq166dpfpPnTqlggULqmjRomnWVapUSTt27Lhv/f+lVKlSCg4OVnBwsG7evKmtW7fqiy++UGRkpJYsWaI+ffooJiZGkvTKK6+kuw9HR0ez31OHkU+dOqUpU6Zwmxw8MoQ7wMJSA0pAQICaNm2abpsnn3xSkjRp0iTNnj1bVatWNd2mxMfHR5988olZEJKU7nyh7HT06FG5uLiYzaW6m4eHh77//nvt3btXP/30k3bu3KnZs2drwYIFmj9/vurUqaPbt2+rfPny+uCDD9LdR2pIiIyMVGBgoPLly6cGDRrI399fVatWVUxMjD7++GNTexcXFy1ZskSHDh3S5s2btWPHDi1evFhLly7VhAkT5Ofnp5SUFDk7O2vatGnpHvO/5ttl1b3vw8MeP7P1pYawBz3uf/2PQern9r+89NJLCgkJUVhYmAIDA7Vt2zZ17do1wx7fjBiGkeG6lJSUNMEqM5//AwcOaOPGjerZs6dKlChhWp4vXz61atVKzzzzjHx9fRUREWE6jiR99dVXypcv33/u/+TJk6b/+dq4caNp7iyQ0wh3gIWl9rg5ODik6Q06duyYTp06pfz58ysuLk6zZ89Wu3btNGHCBLN258+ff2T1Snd6gY4cOaK2bdtm+Ec6KipKklS/fn1Tz9yBAwf02muvafHixapTp45Kly6tyMhI1atXzyxMpF4o4uHhIUmaMGGCnJyctH79erMemZkzZ5odMzo6WlevXlXNmjVVs2ZNDR8+XMeOHVNAQIAWLFggPz8/lSpVSrt27ZK3t7dZD5N050rbnO5dyezxy5Urpx07dujixYtmrzm19yhVaoi59+ri1OHTrB43s1IvUoiNjTXrTTxz5ozGjRunbt26qXbt2ipbtqyefvppbdmyRRUrVtSNGzfk5+eXpWPdXf/58+fT9N5FR0friSeeyPI+Y2NjtXDhQlWuXFkdOnRIs75EiRJydXU1BbnUf6tPPPGEaZg61fbt2+Xi4mL6PTk5WaNGjVLhwoXVvn17zZkzR61bt1bz5s2zXCeQVdwKBbCw4sWLy9vbW6tXr9aZM2dMy5OSkjRq1Ci9/vrrSk5O1uXLlyX9Xy9equ3bt+vvv/82zYG7n9QAdW+vTlYkJSXpo48+kp2dnXr27JlhuyFDhujtt9826+GpWrWqHB0dTXX4+voqPj5eoaGhZtsuW7ZMQ4cO1c8//yzpzhCwu7u7Wci5evWqVq9eLen/epHGjBmjAQMG6Nq1a6Z2FStWVMGCBc2OKd3pfbnbli1b9Prrr2vt2rVZOyFZlNnjt2jRQpI0f/58s3ZLliwx+z016Nx7L7YNGzY80HEzK3Xu5L3v3apVqxQWFmYWdPz8/HT48GH98MMPqlixoqpWrZqlY91d/6xZs8yWb968WdHR0RkON//XPp2dnRUSEqLTp0+nWb9x40ZdunRJL774oiSpSZMmphru7kk8evSo+vfvr6+//tq0bN68efr99981cuRIDRkyRJUqVdJHH31kms4A5CR67gArMHr0aL322mvy9/dX165dVbhwYa1fv16//vqrhg0bJjc3Nzk7O6tkyZKaOXOmEhMT5eHhocOHD2v16tXKmzevWaDJSGo4Cg0N1fnz5/+zB+XQoUOmnqHk5GT9+++/CgsL07FjxzRy5Mj7/pEODg7W6NGj1aNHD7Vs2VKGYej7779XYmKiXn31VUlSp06dtHr1an3yySf6/fff9fTTT+vPP//U8uXLVa1aNb388suSpEaNGmnOnDkaMmSIGjZsqHPnzunbb7819VimvvagoCD17t1bAQEBat++vfLmzavNmzcrJiZGn332maQ7oeTFF1/U/PnzderUKTVo0EBxcXFaunSpSpYsqeDg4P88jw8js8d/9tln1aFDB82ZM0dnzpxRzZo1tX37du3Zs8dsf+XLl1e1atW0YsUKFShQQOXLl9emTZtMczmzetzMqlKlijp16qTFixfr7Nmzql+/vo4dO6Zly5apffv2ZhcTtW7dWuPHj1d4eLgGDx78UOdt0aJFOnPmjOrWrau///5boaGhKlOmTJoLLTKjYMGCGj9+vN588021bdtWfn5+qly5slJSUrR//36FhYWpadOmatOmjSTJ09NTgYGBWrx4seLj49W0aVPFx8dryZIlcnZ2Nl3ocvz4cU2bNk0NGzY0bfvBBx+oe/fuGjt2bLoX4wDZiXAHWAEfHx+FhoYqJCRECxYsUHJysipUqKDx48ebhoucnJw0e/ZsjR8/XosWLZJhGCpbtqxGjRql5ORkjR07VpGRkfL29s7wOPXr11erVq20detW7dmzR82bN7/vHK7ly5dr+fLlpuN7eHjoySef1KhRo/Tcc8/d9zV16tRJjo6OWrRokSZPnqyUlBR5e3trzpw5pgtNnJyctHDhQk2fPl3h4eH64YcfVLx4cXXt2lUDBw5U/vz5JUmDBw/W7du3tWHDBm3dulXFixdXgwYN1LNnT7Vp00Z79uxRs2bN1LBhQ3311VeaNWuWZsyYocTERD311FOaPHmy6Y+snZ2dvvzyS82dO1dr1qzR1q1b5e7urubNm2vIkCHpTtjPTlk5/tixY1W2bFmtWLFC4eHhqlOnjj788MM0N+WdOnWqxo8fr2XLlilPnjzy9fXVqFGj1KpVqwc6bmZ9/PHHKl++vFauXKktW7aoZMmSGjhwoHr16mXWrmjRoqpfv7527dqV5atk761/zpw5WrNmjbZs2aIiRYqoS5cuGjx4cJqh5sxq3ry5Vq1apQULFmjHjh1atWqV7O3t9eSTT2r06NF65ZVXzKYMvPvuu6pYsaKWLVumzz77TK6urqpdu7apdy4lJUXvvvuu7OzszOaS1q1bV+3atdP333+vNm3aPFBPI5BZdsb9ZqkCAKzK3r171b17d40bN87Us5kb9OrVS5cvX9bKlSstXQpg85hzBwDIUSdPntTPP/+cq8IokJsxLAsAyBE7duzQ6tWr9csvv8jNzU3t2rWzdEnAY4GeOwBAjsifP7927twpZ2dnTZ06VQUKFLB0ScBjgTl3AAAANoSeOwAAABtCuAMAALAhXFBxl0uXriklhVFqAABgvezt7eTm5pzhesLdXVJSDMIdAADI1RiWBQAAsCGEOwAAABtCuAMAALAhhDsAAAAbQrgDAACwIVwtCwCADUlOTtK1a1eUmHhDKSm3LV0OssjBwVEuLoWUP3/Gtzr5L4Q7AABsRHJyki5ePKMCBVzl7u4hBwcH2dnZWbosZJJhGEpKSlR8/HnlyeMoR0enB9oPw7IAANiIa9euqEABV7m4FFKePHkIdrmMnZ2dnJzyydm5kBIS4h94P4Q7AABsRGLiDeXL9+DDebAO+fLlV1LSrQfennAHAICNSEm5LQcHB0uXgYdkb+/wUPMlCXcAANgQhmJzv4d9Dwl3AAAANoSrZQEAeAw4F3FWAXvL9ulcT0nRtQvXsrzd2LEfKixsXYbrp0yZrmefrfswpT20QYP6yMEhj778coZF65AId8ADcXN2VJ4C+SxdhlVJvn5Tl64lWboMABkoYG8vSw/YGvb2ynq0u6N48RL6+OPx6a6rUKHCgxdlgwh3wAPIUyCfjhd73tJlWJVK53ZKhDsAOcTR0VHe3tUtXUauQLgDAAA24YcfVmvFim8UF3dKRYsW00svvaxu3V4zXaAwduyHunw5XnXrNlBo6GJdunRRNWr46N13P9TPP+/WokXzdenSRVWtWl3vvDNaTzxRUpJ048YNLVgwRzt2bNWZM6fl6Ogkb+/qGjBgiJ588ql0a0lJSdGSJQu1bt33OnfurJ54oqRefTVQbdu2z/HzQLgDAAC5QnJycpplqU/hWLx4gWbPnqHOnbuqbt0GOnr0d82bN1Px8Zc0ePBQU/tDhw7qwoULGjr0bcXHX9KkSeM1eHBfOTnl1aBBQ3XlymV9+eVETZnyuSZMmCJJ+uST9xUZeVh9+w5UyZKldOpUrObOnamPPnpXixYtT/fq1okTxyksbJ1eey1YVat6a9++Pfrss7G6efOmOnZ8JedOkgh3AAAgF4iLO6UXXqiXZvnw4e+oadOW+vrreXr55U4aPPhNSVKdOvWUP38BTZ/+hTp16ioPDw9J0vXr1/TJJ+NVsmQpSdL27Vv1v//t1PLla1SqVGlJ0l9/RWnz5nBJUmJiom7evKmhQ99SkyZNJUk+PrV07VqCpk37QvHx8XJzczOrKSbmpNauXaMBA4aoa9dupnpSUm5r7tyZatu2vfLly7l524Q7AABg9YoXL6FPP/08zfISJZ5QZORh3bx5Uw0bNjLr3Xvuuec1deokRUT8otat/SRJbm7upmAnSe7u7ipc2M0U7CSpYMFCSkhIkCTlzZtXkyeHSJLOnTur2NgYxcSc1P/+t0vSnef53isi4hcZhqHnnnverJ6GDRtrxYpQHTkSqWeeqf0wp+O+CHcAAMDqOTo6qnLlqumuu3LlsiRp6NBB6a4/f/6c6b8LFCiQZv1/9aLt3fuzpk6dpJMn/1aBAs568smnlD//nf0YhpGm/eXLd+p59VX/DOo5f9/jPSzCHQAAyNWcnV0kSR999KlZD1yqokWLPfC+4+JOaeTI4WrcuIkmTPjCtP9Vq1Zq797/pbuNi8udeqZNm51ucEy9UCOn8IQKAACQq1WrVl2Ojo66cOG8KleuavpJTk7WrFnTH6qn7I8/jurWrUQFBgaZBcc9e+4Eu5SUtD13NWo8I0m6cuWKWT1nzpzW3LkzdePGzQeuJzPouQMAALla4cKF9cor3TRr1nQlJCSoRg0fnT79r2bPniEXFxdVqFDxgfft5VVZDg4O+uqrqerc+VXdunVLGzb8oJ9/vjPn7ubNG2m2efLJp9S0aQuNG/ex/vnnlDw9Kys6+rhmzZohL6/Kpos7cgrhDgAA5Hp9+gxQkSJFtHr1t1q8eIEKFiykunXrq2/fgcqbN+8D77d06TL68MOxmj9/tkaMeFMFCxZUtWreCgmZpcGD++rXXw+qfPm0T8gYPfojff31PH333UqdO3dG7u5F1LbtS+rVq9/DvMxMsTPSmwn4mLpwISHd7lXgXsWKufKEintUOrdT585dtXQZwGPt9OmT8vAol+663Pxs2cfR/d5Le3s7FSnikuG29NwBAPAYuHbh2gM/1xW5CxdUAAAA2BDCHQAAgA0h3AEAANgQwh0AAIANIdwBAADYEMIdAACADSHcAQAA2BDCHQAAgA0h3AEAANgQwh0AALBqgwb1UcOGtTVoUJ8M2/TvH6yGDWtr3rxZmd5vw4a1tXDh3Owo0arw+DEAAB4Dbs6OylMgn0VrSL5+U5euJT3QtnZ2djp8+JAuXDivIkWKmq07e/aMIiMPZ0eJNoFwBwDAYyBPgXw6Xux5i9ZQ6dxO6QHDXeXKVXT8+DFt375VL7/cyWzd1q2bVaFCRZ08+Xc2VJn7MSwLAACsXoECLqpTp562bt2cZt1PP22Sr28zs2Vxcaf0ySfvqV27FmrcuK78/Jpr7NgPdeXKlQyPcflyvD77bIzatm0mX9/n1L9/sA4fPpTdLyXHEe4AAECu4OvbTIcPH9KlSxdNy06f/ldHj/6upk1bmJbdvHlTgwf3VUxMjIYNG6kpU6arY8cu2rgxTLNnz0h334mJiRoyZID+979d6tdvoMaM+UyurgX1xhsDdPTo7zn+2rITw7IAACBXaNiwkRwc8mj79q1q395fkrRlyyY99ZSXSpcuY2p38uTf8vB4Qu+997GeeKKkJOmZZ2rryJFIHToUke6+w8M36PjxvzRnzteqXLmqJKlevQbq3fs1zZo1XV98kX4otEb03AEAgFyhQAFn1a1bT1u3/mRa9tNPm9S0aXOzdl5elTVjxlyVKOGh2NgY/fzzbn3zzWKdPPm3kpPTn/N34MA+FStWXE8+6ank5GQlJycrJSVFDRo01KFDEUpKerC5gpZAzx0AAMg1mjRpprFjP1B8fLyuXUvQn3/+obFjP0/TbtmyJVq8eIEuX74sd/ciqly5ivLly68bN66nu9/Lly/r7NkzeuGFehmsj1fRosWy9bXkFMIdAADINVKHZnfu3Kb4+EuqVq26PDw8zNps3Pijpk37QgMGDFHr1n4qXLiwJOm9997Rn3/+ke5+XVxcVL58BY0e/VG66wsVKpx9LyKHEe4AAECuUaBAAdWtW1/btm3RpUsX1apV2zRtDh8+pMKFC+vVVwNNy65fv67Dhw/JySlvuvutWfMZ7dnzPxUtWsysh27OnK90+vS/GYY+a2Q1c+6OHj2qatWq6fTp02bLd+3aJX9/f9WoUUO+vr6aP39+mm1/++03BQYGysfHRw0bNtTkyZNz1dg4AADIPF/fpjpwYJ+OHftTTZo0TbO+atVqio+P14wZX+rgwQPauDFMAwf20sWLF3Tz5o1099m69UsqWrS43nhjgMLDNygiYr9CQqbo66/nqWTJUrKzs8vpl5VtrKLn7sSJE+rbt6+Sk5PNlkdERKhfv35q1aqVhgwZogMHDmjChAkyDEPBwcGSpJMnT6pHjx7y8fHRF198oePHj2vKlClKSEjQ+++/b4mXAwAActBzzzWSg4ODqlevoaJFi6ZZ36pVW/377z9av/4HffvtChUrVkz16zdUhw6dNGHCWMXEnFTZsuXMtilQoIBmzJijmTOnKSRkiq5fv66SJUtp6NC35O/f5VG9tGxhZxiGYamDJycna/ny5Zo0aZIcHR0VHx+v7du3m8bOe/TooevXr2vFihWmbT7//HOtWLFCu3fvlpOTk959913t3r1bGzdulJOTkyTpm2++0ZgxY7R161aVKFEi0/VcuJCglBSLnQ7kIsWKuVr8Tu/WptK5nTp37qqlywAea6dPn5SHR7l01+X2x489bu73Xtrb26lIEZcMt7Voz92BAwc0ceJEBQcHq0SJEho9erRpXWJiovbv36833njDbJsWLVpo7ty5ioiIUL169bR79241adLEFOwkqWXLlvroo49MQ7oAADzuLl1LeuBHfyF3seicu0qVKmnz5s0aNGiQHBwczNbFxsYqKSlJFSpUMFtertydFBsdHa0bN27o33//TdPG3d1dLi4uio6OztkXAAAAYGUs2nOX3jh5qqtX7wzvuLiYdzs6OztLkhISEjJsk9ouISEhu0oFAADIFazmatl7pU4FzOjqFHt7+/u2MQxD9vZW+/IAAAByhNWmH1dXV0lK0/uW+rurq6upxy69Hrrr16+b9gEAAPC4sNpwV7ZsWTk4OCgmJsZseervFSpUkLOzs0qUKKGTJ0+atblw4YISEhLSzMUDAACwdVYb7vLmzavatWtr48aNuvtuLeHh4XJ1dZW3t7ck6bnnntPWrVt169YtszYODg6qU6fOI68bAABLsuAdzpBNHvY9tNpwJ0n9+/dXRESEhg4dqu3bt+uLL77QvHnz1LdvX+XPn1+S1KtXL507d059+vTR1q1btWDBAo0bN06dO3dWyZIlLfwKAAB4dBwcHJWUlGjpMvCQkpJuycHhwa95tepwV79+fYWEhOj48eMaOHCg1q5dq7ffflu9e/c2talUqZLmz5+v69ev6/XXX9eCBQsUFBSkd99914KVAwDw6Lm4FFJ8/Hldu3ZVt28n04uXyxiGoVu3EhUff04uLoUfeD8WfUKFteEJFcgsnlCRFk+oAKxDUtItJSTEKynpllJSblu6HGSRg0MeubgUVv78zhm2seonVAAAgOzl6OgkN7fili4DFmTVw7IAAADIGsIdAACADSHcAQAA2BDCHQAAgA0h3AEAANgQwh0AAIANIdwBAADYEMIdAACADSHcAQAA2BDCHQAAgA0h3AEAANgQni0LAICVcHN2VJ4C+SxdhlVJvn5Tl64lWbqMXIVwBwCAlchTIJ+OF3ve0mVYlUrndkqEuyxhWBYAAMCGEO4AAABsCOEOAADAhhDuAAAAbAjhDgAAwIYQ7gAAAGwI4Q4AAMCGEO4AAABsCOEOAADAhhDuAAAAbAjhDgAAwIYQ7gAAAGwI4Q4AAMCGEO4AAABsCOEOAADAhhDuAAAAbAjhDgAAwIYQ7gAAAGwI4Q4AAMCGEO4AAABsCOEOAADAhhDuAAAAbAjhDgAAwIYQ7gAAAGwI4Q4AAMCGEO4AAABsCOEOAADAhuSKcBcaGqpWrVqpZs2a8vPz0w8//GC2fteuXfL391eNGjXk6+ur+fPnW6hSAAAAy7L6cLd8+XJ9+OGHeuGFFzRjxgw1aNBAb731lsLCwiRJERER6tevnypWrKiQkBD5+flpwoQJmjdvnoUrBwAAePTyWLqA/7J69WrVrVtXI0aMkCQ1aNBAkZGR+uabb9SqVStNnTpVVatW1eeffy5JatSokZKTkzVz5kwFBgbKycnJkuUDAAA8Ulbfc5eYmChnZ2ezZYULF1Z8fLwSExO1f/9+NW/e3Gx9ixYtdOXKFUVERDzKUgEAACzO6sNd9+7dtXPnToWFhSkhIUE//vijtm3bpnbt2ik2NlZJSUmqUKGC2TblypWTJEVHR1uiZAAAAIux+mHZNm3aaM+ePXrjjTdMyzp06KBevXrp4MGDkiQXFxezbVJ7+hISEh5ZnQAAANbA6sNd//79dfDgQY0cOVJVq1bVr7/+qhkzZsjFxUWtW7eWJNnZ2aW7rb291XdMAgAAZCurDncRERHatWuXxo0bp5dfflmSVKdOHRUsWFDvv/++OnbsKCltD13q766uro+2YAAAAAuz6q6tf/75R5L0zDPPmC2vXbu2JOno0aNycHBQTEyM2frU3++diwcAAGDrrDrcpYazX375xWz5oUOHJEkVK1ZU7dq1tXHjRhmGYVofHh4uV1dXeXt7P7JaAQAArIFVD8tWq1ZNTZs21aeffqpr166pSpUqioyM1PTp09WoUSPVqFFD/fv3V1BQkIYOHaoOHTro4MGDmjdvnoYNG6b8+fNb+iUAAAA8UnbG3V1eVujWrVuaNm2afvjhB124cEGlSpVS27Zt1adPH9MNijdt2qSpU6cqOjpaJUqUUEBAgHr27JnlY124kKCUFKs+HbASxYq56nix5y1dhlWpdG6nzp27aukygFyN75a0+G5Jy97eTkWKuGS43urD3aNEuENm8QWcFl/AwMPjuyUtvlvS+q9wZ9Vz7gAAAJA1hDsAAAAbQrgDAACwIYQ7AAAAG0K4AwAAsCGEOwAAABtCuAMAALAhhDsAAAAbQrgDAACwIYQ7AAAAG0K4AwAAsCGEOwAAABtCuAMAALAhhDsAAAAbQrgDAACwIXksXQAA4PHjXMRZBezpXwByAuEOAPDIFbC3l52li7BChqULgE3gf5sAAABsSKbD3ciRI/Xrr79muH7Pnj3q3bt3thQFAACAB5PpcLd69WrFxsZmuH7v3r3au3dvthQFAACAB5PhnLvY2Fi1bdtWt27dMi1766239NZbb2W4s+rVq2dvdQAAAMiSDMNdmTJl9P7772v//v0yDENr1qxRrVq1VKZMmTRt7e3t5e7urq5du+ZosQAAALi/+14t6+/vL39/f0lSXFycBgwYoPr16z+SwgAAAJB1mb4VyuLFi3OyDgAAAGSDLN3n7tixY1q3bp3Onz+v27dvp1lvZ2enTz/9NNuKAwAAQNZkOtz9+OOPevPNN5WSkpJhG8IdAACAZWU63E2fPl0lS5bU5MmTVblyZTk5OeVkXQAAAHgAmb7P3d9//60ePXro6aefJtgBAABYqUyHOw8PD928eTMnawEAAMBDynS4CwgI0NKlS3Xx4sWcrAcAAAAPIdNz7pKSkmRnZ6emTZuqdu3acnd3l52dnVkbLqgAAACwrEyHu0mTJpn+e8eOHem2IdwBAABYVqbD3R9//JGTdQAAACAbZHrOHQAAAKxfpnvuRo4cmal248aNe+BiAAAA8HAyHe5Wr1593/VFihSRu7v7QxcEAACAB/dQc+5SUlJ07tw5bdiwQbNmzdLEiROztTgAAABkzUPNubO3t1eJEiUUFBSkVq1aafz48dlVFwAAAB5Atl1QUbVqVR06dCi7dgcAAIAHkG3hbvv27XJ2ds6u3QEAAOABPPTVsrdu3VJUVJSOHz+u7t27Z1thAAAAyLqHvlrW3t5eRYsWVY8ePfTGG29kV10AAAB4ALniCRW//PKLJk+erCNHjsjV1VUtWrTQm2++aRoG3rVrl6ZMmaJjx46pSJEi6tatm3r27GmxegEAACwl0+HubufPn9c///wjR0dHlShRIkfvb3fo0CEFBQXJ19dXX331lU6ePKnJkyfr4sWLmjJliiIiItSvXz+1atVKQ4YM0YEDBzRhwgQZhqHg4OAcqwsAAMAaZSncRUZG6pNPPtHhw4fNlteoUUPvvvuuqlevnq3FSdLEiRNVs2ZNffnll7Kzs1ODBg2UkpKiBQsW6MaNG5o6daqqVq2qzz//XJLUqFEjJScna+bMmQoMDJSTk1O21wQAAGCtMn21bFRUlAIDA/Xnn3+qc+fOGjlypEaMGKFOnTopKipK3bt3119//ZWtxV28eFH79+9X165dZWdnZ1oeEBCgzZs3y97eXvv371fz5s3NtmvRooWuXLmiiIiIbK0HAADA2mW65+6LL76Qs7Ozli9frlKlSpmtGzBggDp27Khp06bpyy+/zLbi/vzzTxmGoUKFCumNN97Qtm3b5ODgoLZt22rkyJE6deqUkpKSVKFCBbPtypUrJ0mKjo5WvXr1sq0eAAAAa5fpnrv9+/fr1VdfTRPsJMnDw0Ndu3bV3r17s7W4ixcvSpLeeecdubm56auvvtLgwYP1/fff68MPP9TVq1clSS4uLmbbpV5okZCQkK31AAAAWLtM99zdunXrvjcpdnFx0c2bN7OlqFRJSUmSpGeeeUYffPCBJKl+/foyDEOfffaZOnfuLElmQ7Z3s7fPtns0AwAA5AqZTj9VqlTRunXrlJycnGZdUlKS1q5dK09Pz2wtLjVMNmrUyGx5w4YNZRiGfvvtN0lpe+hSf3d1dc3WegAAAKxdpsNdr1699Ntvv6lbt24KDw9XVFSUoqKiFBYWpm7duun333/P9nvLlS9fXtKdXsO7pfbolS5dWg4ODoqJiTFbn/r7vXPxAAAAbF2mh2WbNm2q9957TxMnTjR7EoVhGMqbN69GjBihli1bZmtxlSpVUqlSpbRhwwa9+uqrpuVbt25Vnjx55OPjo9q1a2vjxo167bXXTMOz4eHhcnV1lbe3d7bWAwAAYO2ydJ+7gIAAtWnTRv/73/8UFxcnwzBUunRpNWjQQIULF8724uzs7DR8+HC9+eabGj58uF5++WVFRkbqq6++UmBgoNzd3dW/f38FBQVp6NCh6tChgw4ePKh58+Zp2LBhyp8/f7bXBAAAYM3sDMMwLF3Ef9m8ebOmT59uerxYly5d1LdvX9MFE5s2bdLUqVMVHR2tEiVKKCAg4IGGiC9cSFBKitWfDliBYsVcdbzY85Yuw6pUOrdT585dtXQZyCWKFXNV+pfCPd4Mie+We/Ddkpa9vZ2KFHHJcH2Wwt2aNWu0e/dunTt3TikpKWl3Zmenr7/++sEqtQKEO2QW4S4tvoCRFYS79BHu0uK7Ja3/CneZHpadMmWKZs2aJUdHRxUpUoTbjAAAAFihTIe71atXq2HDhgoJCWEuGwAAgJXKdPdbQkKCWrRoQbADAACwYpkOd88//7z27NmTk7UAAADgIWV6WPa9995TUFCQhg0bpqZNm6pIkSLpPvbr2WefzdYCAQAAkHmZDnf//POPrl69qvXr12vDhg1p1huGITs7Ox09ejRbCwQAAEDmZTrcffzxx7py5YqCg4NVvnx55cmTpfsfAwAA4BHIdEL766+/NGjQIPXu3Tsn6wEAAMBDyPQFFR4eHtzbDgAAwMplOq316tVLX3/9tY4dO5aT9QAAAOAhZHpY9o8//pC9vb1eeukllSlTRkWLFpWDg4NZm9z++DEAAIDcLtPhbuvWrbK3t5eHh4eSkpL077//pmmT3q1RAAAA8OhkOtxt2bIlw3Vnz57V999/rzVr1mRHTQAAAHhAD3w/k6SkJP30009avXq1du/erdu3b3PBBQAAgIVlOdxFRkZq9erVWrduna5cuSLDMFS0aFH5+/urS5cuOVEjAAAAMilT4e7ChQv6/vvvtXr1ah07dsz0NApJGjx4sPr27ctNjQEAAKxAhoksOTlZW7Zs0apVq7Rr1y4lJyfLyclJjRs3VrNmzeTl5aWOHTuqcuXKBDsAAAArkWEqe/755xUfHy8XFxc1a9ZMzZo1U+PGjeXs7CxJiouLe2RFAgAAIHMyDHeXLl1SgQIF5Ofnp7p16+rZZ581BTsAAABYpwzD3cKFC7Vu3TqtW7dOoaGhsrOzU82aNdW8eXM1a9bsUdYIAACATMow3NWrV0/16tXT+++/r+3bt2vt2rXavn27IiIi9Nlnn6l8+fKys7PT9evXH2W9AAAAuA87wzCMzDZOSEhQeHi41q5dq19++cV0b7u6deuqY8eOatasmZycnHKy3hx14UKCUlIyfTrwGCtWzFXHiz1v6TKsSqVzO3Xu3FVLl4FcolgxV/FMo7QMie+We/Ddkpa9vZ2KFHHJcH2WLnN1cXGRv7+//P39de7cOa1fv15r167Vzz//rD179qhgwYLau3fvQxcNAACAB/PAj5QoVqyYevTooe+++07h4eEaMGCAChcunI2lAQAAIKuy5Xlh5cqV0+DBgxUeHp4duwMAAMAD4mGwAAAANoRwBwAAYEMIdwAAADaEcAcAAGBDCHcAAAA2hHAHAABgQwh3AAAANoRwBwAAYEMIdwAAADaEcAcAAGBDCHcAAAA2hHAHAABgQwh3AAAANoRwBwAAYEMIdwAAADaEcAcAAGBDcl24GzRokJo1a2a2bNeuXfL391eNGjXk6+ur+fPnW6g6AAAAy8pV4e7777/Xpk2bzJZFRESoX79+qlixokJCQuTn56cJEyZo3rx5FqoSAADAcvJYuoDMOnPmjMaOHSsPDw+z5VOnTlXVqlX1+eefS5IaNWqk5ORkzZw5U4GBgXJycrJEuQAAABaRa3ruRo8ereeee07169c3LUtMTNT+/fvVvHlzs7YtWrTQlStXFBER8ajLBAAAsKhcEe5Wrlyp33//Xe+9957Z8tjYWCUlJalChQpmy8uVKydJio6OfmQ1AgAAWAOrH5aNi4vTuHHjNG7cOLm7u5utu3r1qiTJxcXFbLmzs7MkKSEh4dEUCQAAYCWsuufOMAyNGjVKjRs3VosWLdJdL0l2dnbpbm9vb9UvDwAAINtZdc/d0qVLFRUVpbVr1yo5OVnS/wW65ORkubq6SkrbQ5f6e+p6AACAx4VVh7vw8HBdunRJDRs2TLOuWrVq+vDDD+Xg4KCYmBizdam/3zsXDwAAwNZZdbj76KOPdO3aNbNl06dP19GjRzVt2jSVLl1aYWFh2rhxo1577TXT8Gx4eLhcXV3l7e1tibIBAAAsxqrDXcWKFdMsK1y4sJycnFS9enVJUv/+/RUUFKShQ4eqQ4cOOnjwoObNm6dhw4Ypf/78j7pkAAAAi8r1VxzUr19fISEhOn78uAYOHKi1a9fq7bffVu/evS1dGgAAwCNn1T136Rk/fnyaZc2aNUvzvFkAAIDHUa7vuQMAAMD/IdwBAADYEMIdAACADSHcAQAA2BDCHQAAgA0h3AEAANgQwh0AAIANIdwBAADYEMIdAACADSHcAQAA2BDCHQAAgA0h3AEAANgQwh0AAIANIdwBAADYEMIdAACADSHcAQAA2BDCHQAAgA0h3AEAANgQwh0AAIANIdwBAADYEMIdAACADSHcAQAA2BDCHQAAgA0h3AEAANgQwh0AAIANIdwBAADYEMIdAACADSHcAQAA2BDCHQAAgA0h3AEAANgQwh0AAIANIdwBAADYEMIdAACADSHcAQAA2BDCHQAAgA0h3AEAANgQwh0AAIANyWPpAmDdnIs4q4A9/w8AAEBuQbjDfRWwt5edpYuwQoalCwAAIAN0yQAAANgQwh0AAIANIdwBAADYEKsPdykpKQoNDZWfn598fHzUtGlTjRs3TgkJCaY2u3btkr+/v2rUqCFfX1/Nnz/fghUDAABYjtVfUDF37lx98cUXCg4OVv369RUdHa2pU6fq2LFjmjdvniIiItSvXz+1atVKQ4YM0YEDBzRhwgQZhqHg4GBLlw8AAPBIWXW4MwxDc+fOVZcuXTRs2DBJUoMGDeTm5qahQ4fq6NGjmjp1qqpWrarPP/9cktSoUSMlJydr5syZCgwMlJOTkyVfAgAAwCNl1cOy165d00svvaS2bduaLa9YsaIk6a+//tL+/fvVvHlzs/UtWrTQlStXFBER8chqBQAAsAZWHe5cXFw0evRo1apVy2z55s2bJUlVq1ZVUlKSKlSoYLa+XLlykqTo6OhHUygAAICVsOpwl55ff/1Vs2fPVtOmTXX16lVJd0Lg3ZydnSXJ7KILAACAx0GuCncHDhxQr169VLp0aY0ZM0aGcec5AXZ26T9DwZ7HZgEAgMdMrkk/GzZsUFBQkJ544gktXLhQbm5ucnV1lZS2hy7199T1AAAAj4tcEe4WLFigN998UzVr1tTSpUtVvHhxSVLZsmXl4OCgmJgYs/apv987Fw8AAMDWWX24W7lypcaPH69WrVpp7ty5Zr1xefPmVe3atbVx40bTEK0khYeHy9XVVd7e3pYoGQAAwGKs+j53Fy5c0NixY1WqVCkFBAToyJEjZuvLli2r/v37KygoSEOHDlWHDh108OBBzZs3T8OGDVP+/PktVDkAAIBlWHW427lzp27cuKG4uDgFBASkWT9hwgS1a9dOISEhmjp1qgYOHKgSJUro7bffVs+ePS1QMQAAgGXZGXePZz7mLlxIUEoKp+NuxYq5Kv1rkR9vhqTjxZ63dBlWpdK5nTp37qqly0AuwXdL+vhuSYvvlrTs7e1UpIhLxusfYS0AAADIYYQ7AAAAG0K4AwAAsCGEOwAAABtCuAMAALAhhDsAAAAbQrgDAACwIYQ7AAAAG0K4AwAAsCGEOwAAABtCuAMAALAhhDsAAAAbQrgDAACwIYQ7AAAAG0K4AwAAsCGEOwAAABtCuAMAALAhhDsAAAAbQrgDAACwIYQ7AAAAG0K4AwAAsCGEOwAAABtCuAMAALAhhDsAAAAbQrgDAACwIYQ7AAAAG0K4AwAAsCGEOwAAABtCuAMAALAhhDsAAAAbQrgDAACwIYQ7AAAAG0K4AwAAsCGEOwAAABtCuAMAALAhhDsAAAAbQrgDAACwIYQ7AAAAG0K4AwAAsCGEOwAAABtCuAMAALAhNhPu1q1bpzZt2ujpp59Wq1attGbNGkuXBAAA8MjZRLgLCwvT8OHD9dxzz2n69OmqU6eORowYoR9//NHSpQEAADxSeSxdQHaYPHmyWrVqpVGjRkmSnn/+eV2+fFlffvmlWrZsaeHqAAAAHp1c33MXGxurmJgYNW/e3Gx5ixYtdOLECcXGxlqoMgAAgEcv14e7EydOSJIqVKhgtrxcuXKSpOjo6EdeEwAAgKXk+mHZq1evSpJcXFzMljs7O0uSEhISMr0ve3u77CvMhpSzdAFWKk8ZD0uXYHX4N4Ss4LslfXy3pMV3i7n/Oh+5PtwZhiFJsrOzS3e5vX3mOyfd3JyzrzAb8relC7BS5SJWWroEq1OkiMt/NwL+v78tXYCV4rslLb5bsibXD8u6urpKSttDd+3aNbP1AAAAj4NcH+5S59rFxMSYLT958qTZegAAgMdBrg935cqVU+nSpdPc027jxo0qX768SpYsaaHKAAAAHr1cP+dOkgYOHKiRI0eqUKFCeuGFF7RlyxaFhYVpypQpli4NAADgkbIzUq88yOWWLVum+fPn699//1WZMmXUp08ftW/f3tJlAQAAPFI2E+4AAABgA3PuAAAA8H8IdwAAADaEcAcAAGBDCHdAFqxbt05t2rTR008/rVatWmnNmjWWLgmADTl69KiqVaum06dPW7oU5GKEOyCTwsLCNHz4cD333HOaPn266tSpoxEjRqS5xyIAPIgTJ06ob9++Sk5OtnQpyOW4WhbIpGbNmsnb29vs/olvvPGGoqKiFBYWZsHKAORmycnJWr58uSZNmiRHR0fFx8dr+/bt8vDwsHRpyKXouQMyITY2VjExMWrevLnZ8hYtWujEiROKjY21UGUAcrsDBw5o4sSJ6tmzp4YPH27pcmADCHdAJpw4cUJS2mcVlytXTpIUHR39yGsCYBsqVaqkzZs3a9CgQXJwcLB0ObABNvH4MSCnXb16VZLk4uJittzZ2VmSlJCQ8MhrAmAbihYtaukSYGPouQMyIXVqqp2dXbrL7e35pwQAsA78RQIywdXVVVLaHrpr166ZrQcAwNIId0AmpM61i4mJMVt+8uRJs/UAAFga4Q7IhHLlyql06dJp7mm3ceNGlS9fXiVLlrRQZQAAmOOCCiCTBg4cqJEjR6pQoUJ64YUXtGXLFoWFhZnd9w4AAEsj3AGZ9PLLL+vWrVuaP3++Vq5cqTJlyuizzz5T69atLV0aAAAmPKECAADAhjDnDgAAwIYQ7gAAAGwI4Q4AAMCGEO4AAABsCOEOAADAhhDuAAAAbAjhDgAAwIYQ7gArFhsbq0GDBqlOnTqqU6eO3n77bV28eDFHj3nq1Cl5eXnJ19dXN27cSLfNO++8Iy8vr2w93t0/VapUUa1atdSxY0ctXrxYt2/fNttm79698vLy0qpVq7KlhtysZ8+eeuedd3L8OKnn/O6fqlWrqk6dOgoICND333+fZptVq1bJy8tLe/fuzfH6APwfnlABWKlLly7ptdde061bt9SrVy/dvn1b8+bNU1RUlFauXCknJ6ccPX5cXJymT5+u4cOH5+hxUtWuXVudO3eWJKWkpCg+Pl47d+7UmDFjtGvXLs2YMUMODg6SpEqVKmnChAl65plnHklt1urLL7/U7t271aFDh0d2zGbNmqlZs2aSpOTkZF24cEGbN2/W22+/rYiICH300Uemts8++6wmTJigSpUqPbL6ABDuAKu1cOFCnT59WmvXrjX9caxRo4aCgoK0Zs0aUxDK6RratWunp556KsePVaZMGbVr185sWVBQkCZPnqxZs2Zp/vz56t27tySpaNGiado+ThITE/Xpp59q2bJlj/zYXl5eac59r169NGLECC1btkx169Y1PZKvTJkyKlOmzCOvEXjcMSwLWKn169erTp06Zr0eDRo0UIUKFbR+/focP/4LL7yg27dv68MPP5Qln1L4+uuvq0KFClqwYIGSk5MtVoe1OHPmjFq1aqXly5erT58+li5HkmRvb68PPvhAhQoV0pw5cyxdDvDYI9wBVujy5cuKjY1VtWrV0qyrVq2aIiMj77v9vXOj7v0JCQn5zxq8vb3VtWtX7d+/P1Nz227cuKFJkybJ19dX3t7e8vX11cSJEzOct5dZefLkUevWrXXhwgUdOXJEUvpz7vbt26eAgADVrl1bPj4+euWVV7Rly5Y0+1u1apXat2+v6tWrq169enrnnXd09uxZszYJCQmaNGmSWrZsqerVq8vHx0edO3fWTz/9ZNYuKipKwcHBqlevnmrUqKEOHTro22+/TXPMrVu36pVXXlGNGjX07LPPavDgwYqOjn6g83Hx4kU5OztrwYIFGjZsWKa3S29u470/DzOH0cXFRU2aNNGRI0d0/vx5SenPuQsPD5e/v798fHxUq1YtBQUF6cCBA2b7SklJ0fz589WyZUt5e3vr+eef15gxY5SQkGDW7ty5c/r444/14osvytvbW7Vq1VL37t3T7C87PxtAbsCwLGCFzpw5I0kqUaJEmnXFihVTQkKCrl69KldX13S3nzBhwn33n9mLIYYOHaqNGzfq888/l6+vr9zc3NJtd+vWLQUFBenQoUN6+eWX5e3trcOHD2vOnDk6cOCAFi1aJEdHx0wdMz2pw8J//PGHnn766TTrT5w4ob59+6pKlSoaOnSoJGnFihUaMGCAlixZotq1a0uSpk2bppCQELVo0UKdO3fWmTNntGTJEu3bt0/ffvut3N3dZRiG+vbtqyNHjqhbt24qW7asTp8+rWXLlmnw4MEKDw9XmTJldPHiRQUHB8vNzU39+/dX3rx5tX79er377rvKmzev/Pz8JN0JDKNGjVL9+vX11ltv6fLlywoNDVXnzp21YsUKVahQIUvn4sknn9QPP/wgOzu7LG3n7u7+n5+Lh53DmPo+RUVFqWjRomnW79u3T0OHDlWjRo3UqVMn3bhxQ0uWLFFQUJDWr19vGsJ99913tWbNGnXo0EE9evTQ8ePHFRoaqoiICIWGhipv3ry6efOmAgICdPXqVQUEBKhEiRL6+++/FRoaqj59+mj79u1ycXHJ1s8GkGsYAKxORESE4enpaaxYsSLNusmTJxuenp7G6dOnc+TYsbGxhqenpzF16lTDMAxj7dq1hqenpzFq1ChTmxEjRhienp6m37/55hvD09PTWLBggdm+5syZY3h6ehpLly79z+ONGDEiwza7d+82PD09jVmzZhmGYRh79uwxPD09je+++84wDMOYPXu24enpaVy4cMG0zcWLF43mzZsbixYtMgzDMGJiYozKlSsbEydONNt3VFSUUa1aNWPs2LGGYRjGoUOHDE9PTyM0NNSs3Y4dOwxPT09j/vz5hmEYxvr16w1PT0/j8OHDpjaJiYlGhw4dTMe4evWq8cwzzxhDhw4129fZs2eNZ5991hgwYECGrzmz/uvcZZfUc576uUjPihUrDE9PT2PdunWGYRjGd999Z3h6ehp79uwxDMMwPvjgA8PHx8dISUkxbfPHH38YzZs3N8LCwsyOc+/537lzp+Hp6WksXLjQMIz/O/87duwwaxcaGmp4enoa4eHhhmFk72cDyC0YlgWsUEpKyn+2sbfP+J/vxYsX7/uTlaHStm3bqkGDBvruu+/SDHel2rJli1xcXBQQEGC2vHv37nJxcUkznJlVSUlJ913v4eEhSfrkk09MQ9Zubm4KDw9XYGCgJGnTpk1KSUmRr6+v2bkoWrSoqlSpom3btkm6c9HKL7/8opdfftm0/9u3b5vek2vXrpkdc9KkSdq/f79u374tJycnrVq1yjRcunv3biUkJKhp06Zmx3RwcFC9evW0a9euRzaPMCUl5T8/F7du3XqoY6S+Txn1Knp4eOjatWsaM2aMjh8/LulOL3J4eLhatmwpSdq4caPs7OzUuHFjs9qqVq2qYsWKmd6n1q1b6+eff1bDhg1N+7+7/uvXr5uOKWXPZwPILRiWBayQs7OzpDtXRd4rdVlqm/TUr1//vvsfNGiQBg8enOl6PvjgA/n5+enDDz/U6tWr06w/deqUypQpk2bo1cnJSWXKlFFcXFymj5We+Ph4ScpwaKxly5batGmTNmzYoA0bNqhYsWJq3LixOnToYBp2i4mJkSS98sor6e7j7trz5MmjZcuWad++fTp58qRiYmJ08+ZNSTJdXPLMM88oMDBQS5Ys0c8//6zChQurYcOG8vPz0wsvvGB2zNThwPRcvHhRxYsXz+SZeHD//POPXnzxxfu2GTdunFmozarU9ymj4ftu3bpp165dWrJkiZYsWaLSpUurSZMm6tixoypXrizpzjkzDMN0Du919+fezs5Os2fP1sGDBxUTE6OYmBhTwEwN49n92QByA8IdYIVKliwp6c6E8XudPXtWBQsWVIECBTLcfsGCBffdf1ZvT1G+fHn17t1b06dP18KFC9OsN+5zNW1KSspD/3E8evSoJJkCwL0cHR01depURUVFadOmTdqxY4dWrVqlb7/9VsOGDVOfPn1Mf+y/+uor5cuXL8NjXblyRa+88opiY2P13HPPydfXV5UrV1apUqXUqVMns7ajR49W9+7dFR4erh07dig8PFzr1q1Tly5d9PHHH5uO+cknn6h06dLpHq9QoUJZPh8PolixYv/5uXjyyScf6hhHjx6VnZ1dhnM6XVxctGTJEh06dEibN2/Wjh07tHjxYi1dulQTJkyQn5+fUlJS5OzsrGnTpqW7j7x580q6cx/GLl266Pr162rYsKFat26tKlWqyDAMDRw40NQ+Oz8bQG5BuAOsUMGCBVW6dGn9/vvvadYdOXJE3t7e992+QYMG2V5T3759tW7dOk2fPl3Vq1c3W1eqVCkdOnRISUlJZkHu1q1bOnXqlKmH5EGkpKRo48aN8vDwSPfqYelOr9Q///yj2rVry8vLS4MGDdLp06f12muvad68eerTp49KlSolSXriiSdUpUoVs+1TJ99L0qJFi3T8+HEtXLjQrAc0IiLCbJvz58/rr7/+Uv369dW7d2/17t1bly5d0sCBA7VixQq99dZbpmO6u7uneU/27t2rlJSUHL8Zdaq8efPmyOciVUJCgnbt2iUfH58Me1ijo6N19epV1axZUzVr1tTw4cN17NgxBQQEaMGCBfLz81OpUqW0a9cueXt7q2DBgmbbh4eHq3DhwpLuXABx4cIFhYWFqXz58qY2a9euNdsmOz8bQG7BnDvASjVv3lw///yzaW6SJP3vf/9TdHS06Saxj1LevHn1/vvv6/r162keJ+Xr66uEhAQtXbrUbPk333yja9euZTjElhkzZsxQXFycgoODM5zLNXPmTPXo0cN0lbF0Z65ViRIlTHMTmzRpIkmaNWuWWU/j0aNH1b9/f3399deS/m9o8e5eLMMwtGTJEkkyzZFbtWqVevTood9++83Uzs3NTeXKlZOdnZ3s7e3VoEED5c2bV3PnzjWbN3jmzBkNGDBAEydOzPJVr9bIMAx9+umnun79unr16pVhuzFjxmjAgAGmeYuSVLFiRRUsWND0Pvn6+kq604t2ty1btuj11183hbf4+Hjlz5/f1Mst3fmfidQbO6c+si47PxtAbkHPHWClevfure+//149evRQz549lZiYqLlz56patWoWezpD6vDXhg0bzJZ36tRJq1ev1vjx4/Xnn3/K29tbkZGRWrVqlWrUqJFmODM9sbGxpueTGoahixcvateuXdq9e7eaNWumbt26Zbht6rNNAwIC1KVLFxUqVEh79uzR3r179frrr0uSPD09FRgYqMWLFys+Pl5NmzZVfHy8lixZImdnZw0ZMkSS1KhRIy1evFh9+/ZVx44dlZSUpLCwMEVGRsre3t4UTNq3b68FCxaoX79+6tq1q0qUKKHIyEjTLTycnZ3l7OysN998U+PGjVOXLl300ksvKTk5Wd98840SExM1YsQI02v4448/FBUVpeeeey7d24hYi6ioKNP7dPv2bZ0/f16bN2/Wr7/+qu7du993Xl9QUJB69+6tgIAAtW/fXnnz5tXmzZsVExOjzz77TJLUuHFjvfjii5o/f75OnTqlBg0aKC4uTkuXLlXJkiUVHBws6c77tGXLFvXt21ctW7bU1atXtWbNGtP8udT3KTs/G0BuYWfcb7IMAIs6ceKExo0bp/379ytfvnxq3Lix3n777Ry959apU6f04osvZnjRxdmzZ9WqVSslJCQoKirKtDwhIUHTp09XWFiYzp8/Lw8PD7Vp00b9+/e/7zym1OPdzcHBQcWKFVOZMmXUtm1bderUyfRcWenOkGb37t3NLgCIiIjQ9OnTdeTIESUkJKh8+fLq0qWLAgICTL1jhmEoNDRUy5YtU3R0tFxdXfXMM89oyJAhZo9YW7lypebPn6+4uDgVKlRI1apV0+DBg/Xee+8pKSnJ1Hv0119/aerUqTp48KDi4+NVqlQpvfTSS+rdu7fZcGtYWJgWLFigqKgo5cuXT9WqVdPAgQNVq1YtU5uQkBBNmzZNixYtUt26dTP1Xkl3rjbt0KGDxo8fn+ltHkTqOb+bo6OjihcvrgoVKsjf3z9Nj/KqVas0cuRIs9e0bds2zZo1S8ePH1diYqKeeuopBQUFqU2bNqbtkpKSNHfuXK1Zs0ZxcXFyd3dX/fr1NWTIEFNPnWEYmj17tlauXKkzZ86oaNGiqlmzpoYMGaJXXnlFNWvW1MyZMyVl72cDyA0IdwBgJQYMGKDevXvLx8fH0qUAyMWYcwcAVuDEiRP67bffHvqKVQCg5w4ArMC+fftkb2//UFcWA4BEuAMAALApDMsCAADYEMIdAACADSHcAQAA2BDCHQAAgA0h3AEAANgQwh0AAIAN+X/TetYXxgPSEwAAAABJRU5ErkJggg==\n",
      "text/plain": [
       "<Figure size 720x432 with 1 Axes>"
      ]
     },
     "metadata": {},
     "output_type": "display_data"
    }
   ],
   "source": [
    "pd.crosstab(df.target,df.sex).plot(kind='bar',\n",
    "                                  figsize=(10,6),\n",
    "                                  color=['cyan','crimson']);\n",
    "\n",
    "plt.title('Heart Disease Frequency for Sex')\n",
    "plt.xlabel('0 = No Disease, 1 = Disease')\n",
    "plt.ylabel('Amount')\n",
    "plt.legend(['Female','Male'])\n",
    "plt.grid()\n",
    "plt.xticks(rotation = 0);"
   ]
  },
  {
   "cell_type": "markdown",
   "id": "60332099",
   "metadata": {},
   "source": [
    "### ***Age Vs Max Heart Rate for Headrt Disease (thalach)***\n",
    "\n",
    "* Let's try combining a couple of independent variables, such as, `age` and `thalach` (maximum heart rate) and then comparing them to our target variable `heart disease`.\n",
    "\n",
    "\n",
    "* Because there are so many different values for `age` and `thalach`, we'll use a scatter plot."
   ]
  },
  {
   "cell_type": "code",
   "execution_count": 272,
   "id": "73d397c7",
   "metadata": {
    "scrolled": true
   },
   "outputs": [
    {
     "data": {
      "image/png": "iVBORw0KGgoAAAANSUhEUgAAAncAAAGXCAYAAADRZnZ9AAAAOXRFWHRTb2Z0d2FyZQBNYXRwbG90bGliIHZlcnNpb24zLjUuMCwgaHR0cHM6Ly9tYXRwbG90bGliLm9yZy8/fFQqAAAACXBIWXMAAAsTAAALEwEAmpwYAACQB0lEQVR4nO3dd1QU19sH8O/SqwoWiliQCAYwAiJGVJBm7A0VIxqwRDR2Y0wUf6ZpLLF3iWLXYFDsFcXeRY0FW6wooqL0DvP+wbsry+7iDOwwu8vzOcdz5O4wc6fB5bn3PlfEMAwDQgghhBCiEbSErgAhhBBCCFEeatwRQgghhGgQatwRQgghhGgQatwRQgghhGgQatwRQgghhGgQatwRQgghhGgQatwRuZYtWwYHBwdcunRJ7ueJiYlwcHDATz/9VMU1K5GZmYn379+Xu82uXbvg4OAg9c/JyQlffvklhg0bhpMnT8p8j/i8ExMTeaq58MT3btmyZUrZX1paGkaNGgUXFxe0atUKd+/eVcp+K+LFixdSX/v6+mLw4MEC1aZ8DMPgzz//ROvWreHi4oKtW7eWu/2FCxfg4OCA1q1bIz8/v4pqKZzBgwfD19e33G3E76uDgwPu3LmjcLtRo0bBwcGhSp8F8c+fXbt2KdymqutUWn5+PpKTk8vd5tKlSzI/Qx0cHPD555+jdevW+Oabb3DmzBle60AqRkfoChDC1e3btzFq1CjMnz8frVu3/uT2QUFBaNmyJYCSHyZv3rzBgQMHEBYWhu+//x4jRoyQbBsQEICGDRvC3Nyct/oLzdzcHPPmzYODg4NS9rd69WqcOHECoaGhaNKkCRo3bqyU/XK1cuVKxMTE4NixY5KyadOmwdDQUJD6fMrJkyexdu1adOjQAf7+/pJnVJH9+/fDyMgIqampOHHiBDp16lRFNVUPx48fh5OTk0x5Tk4Ozp8/L0CNVNfLly8xdOhQhIWFoU+fPp/cPiAgAAEBAZKvi4qK8PjxY2zbtg1hYWHYvHnzJ5/fytaBcEONO6J2Hjx4gDdv3rDe3sXFBT179pQqGz58OL799lssXLgQHh4ecHFxAQA0a9YMzZo1U2Z1VY6RkZHM9aiM+/fvo1atWpg6darS9lkRFy5cQFFRkVSZv7+/QLX5tPv37wMAJk2a9MmGdn5+Po4ePYqePXti//79iImJocZdKTY2Njh+/DjGjRsn89mZM2dQWFiIGjVqCFAz1ZSYmIinT5+y3t7BwUHuz4yAgAAEBQVh9erV+Ouvv3itA+GGumVJtaSvr4/Zs2dDW1sba9euFbo6aq2goADGxsZCV0PtFBQUAACra3fq1Cmkp6ejdevWaNeuHc6cOYO3b9/yXUW14efnh3v37uHly5cynx07dgytWrWCqampADXTbC1atICtrS1u3rwpdFVIGdS4I0r16NEjjB49Gu7u7mjRogUGDBggd0zG4cOHMWjQILRs2RLOzs7w9fXFvHnzpMYSDR48GMOGDcOiRYvg6uqKNm3aYOzYsZII0TfffPPJMTnlqV+/PlxdXXHu3DlJxEfemLvt27eje/fuaNGiBVq3bo3Ro0fj4cOHUvvKy8vDokWL4OvrC2dnZ/j5+WHJkiUyY6OePXuGH3/8EV5eXnB2doaHhwdGjhwps78jR44gMDAQrq6uaNmyJYYMGYJr165JbVNcXIzIyEh06tQJzs7OaN++PWbOnInMzMxyz7vsmDvx17t378aiRYvg5eWF5s2bo1+/frh48eIn93P58mW8fPlSMgZT0Zi+yh53z549CAwMhIuLC7y8vDBjxgzJuEtfX1+peoiPIW/M3dWrVxEaGgpXV1e4urrim2++wZUrV6S28fX1xYwZM7Bnzx507doVzZs3R8eOHT85Lo7tMXx9fbF8+XIAJQ2TTz3H+/btg0gkQqtWrRAQEICioiLs2bNH7ranTp1Cv3794OLiAj8/P2zZsgXh4eEyx2D7rsrD5f09ffo0+vTpg+bNm6NDhw5YtmwZiouLpfZ3/vx5DBgwAC4uLvD398fBgwdZ1UNMHKE9ceKEVHlBQQFOnjwp1aXI5Tzu3bsHZ2dnBAUFofRKnatXr4aDgwP+/vtvTvVk4/Xr15gyZQq+/PJLNG/eHL169cLevXtltrtw4QKGDx+O1q1bw8nJCe3bt8eMGTOQnp4u2eann35Cp06dsHXrVrRq1QqtWrXC9u3b8c033wAApk6dWunhGYaGhii7iumn6rZr1y6FdUhLS8Pvv/+O9u3bw9nZGZ07d8bGjRtljkHKR92ypFwZGRlyJy6U/gEidv/+fQwcOBB16tRBWFgYdHV1sX//fowYMQILFixAly5dAAD//PMPpk+fDl9fX0yePBkFBQU4duwY1q1bByMjI4wZM0ayz/j4eDx79gw//PADEhMT0aNHD5iZmSEqKgojR45E8+bNK3V+TZs2xZUrV/DixQu5Y8X27t2LX375Bb169cLgwYPx/v17bNy4EYMHD8axY8dgamqKoqIihIWFIT4+Hv3794ednR1u376N1atXIyEhAatWrYJIJMK7d+/Qv39/mJiYYNCgQTAzM0NCQgJ27NiB//77D0eOHIGWlhYuX76MiRMnwsvLC/369UNOTg62bNmCIUOG4MCBA2jQoAEAIDw8HLt370bv3r0RGhqK//77D9u3b0d8fDy2b98OfX19TtdiyZIlMDQ0xNChQ1FQUIDIyEiEhYXh5MmTMDMzk9lePHZv9erV+PDhA6ZOnYqGDRtyvgdsjvvXX39h/vz5aNmyJSZNmoSUlBRs3LgRCQkJ2L59O6ZNm4YFCxZI6qHoF9bx48cxZswYNGzYEKNGjQJQ8jyGhoZi6dKl8PPzk2x75swZyS//OnXqICoqCr/99htsbGzg7e2t8HzYHGPatGnYvXs3jh07hqlTp8LGxkbh/jIzM3Hy5Em4uLigTp068Pb2hp6eHmJiYjB8+HCpbePi4jB69GjY29tj4sSJSE5Oxty5c2FkZCQVIWT7rsrD5f198OABJkyYgKCgIAQFBWH//v1Yvnw5zM3NERwcDKCkYfftt9+icePGmDBhAt6/f4/w8HCIRCLUqlVLYT1Ks7a2xueff47jx49LNeYvX76MjIwM+Pv7Y926dZzPo1mzZggLC8Py5csRFRWFAQMG4OHDh1i+fDnat2+PAQMGfLJu2dnZn5z8JZacnIx+/fqBYRgMHjwYNWvWxPHjx/HDDz/gzZs3kvt99uxZfPvtt3Bzc8O4ceMgEolw7tw5REVFoaCgALNnz5bsMykpCStWrMCYMWPw5s0bNG/eHCNHjsTq1aulxiNXRHJyMh48eAA3NzdJGZu6tWrVSm4dsrOzMWjQICQlJWHgwIGwtLTExYsX8ccff+Dp06f4+eefK1zXaochRI6lS5cy9vb2n/z3448/Sr5n0KBBjL+/P5OVlSUpKygoYAYOHMh4enoyeXl5DMMwTKdOnZigoCCmuLhYajsvLy+mW7duUvuzt7dnLl68KFW3nTt3yi0vS7zdzp07FW6zcOFCxt7enrl+/brUeb948YJhGIYZPnw407VrV6nvOXnyJNOlSxfm6tWrUsc5ffq01HZ///03Y29vzxw7doxhGIZZs2YNY29vzzx69Ehqu/nz5zP29vbM7du3GYZhmJ9//plxdXWVuj737t1jOnbsyBw6dIhhGIa5ePEiY29vz2zfvl1qX2fOnGHs7e2ZDRs2KDznFy9eMPb29szSpUulvvb29pa6dwcOHGDs7e2ZqKgohftimJL75OPjo3D/lT1uamoq07x5c2bYsGFMYWGhZLsdO3Yw9vb2zMmTJ+XWg2EYxsfHhxk0aBDDMB+fMW9vbyYjI0OyTVpaGtO+fXumffv2TH5+vuT7HBwcmISEBMl2b968YRwcHJhJkyYpvBZcjlH2WVMkOjqasbe3Z9atWycpGzFiBGNvb8/cvHlTalt/f3+mY8eOTE5OjqTs2LFjjL29vdS1YfuuysP1/T1+/LikLDc3l2nVqhUTFBQkKevdu7fM9bpw4YJMneUpfQ2XLVvGODo6MmlpaZLPf/75Z6Z///4Mw0g/C1zOIz8/n+nevTvTqlUr5u3bt0yfPn0YDw8PJjk5udy6iX8ufOpf6Tr9+OOPcvc9adIkxtnZmXn37h3DMAwzbNgwxsfHR+Y+9e/fn3F1dZXan7yfgeKfH+X9bCy93dy5c5mUlBTJv9evXzPnzp1jevfuzXz++efMpUuXJN/Dtm7y6rB06VLGycmJuXfvntT3LliwgLG3t5d6H0n5KHJHyvXjjz/KnWDw7t07/PDDD5KvP3z4gMuXL2Pw4MHIzc1Fbm6u5LOAgADMnj0bt27dQsuWLbF3717k5ORAJBJJtklJSUGNGjWQnZ0tdRwDAwO0atWKhzMrUVhYCABSdSnN0tIS586dw/Lly9GrVy9J1KZ05Obo0aMwNzeHk5OT1F/o3t7e0NbWxsmTJ+Hv748RI0YgMDAQtWvXlmyTm5sLLa2S0RHic7e0tERWVhZmzpyJgQMHws7ODg4ODjhy5IjUMUUiEby9vaWO6ejoiLp16+LkyZMICQnhdC28vb1hZGQk+Vp83/ke2/Wp454/fx55eXkIDg6Gtra2ZLsePXrA0dERTZo0YXWcu3fv4vXr15g8eTJMTEwk5TVq1MCgQYOwYMEC3L59G66urgAAW1tbqWe/bt26qFOnDt69e6e0Y7Cxb98+AJDqWgwICMDJkycRExODL774AkBJF+Lz58/x008/wcDAQLKtv78/7OzsJO8kl3dVHi7vr6GhITp06CD5Wl9fH7a2tpJrmJKSgjt37mD48OFS1+vLL7+Eg4PDJ4cYlObv749ly5bh1KlT6N69OxiGwfHjxyXdfxU9D11dXcyePRv9+/fHgAED8OLFCyxatAj16tVjVa9hw4ahXbt2cj8bMmSI5P/FxcWIjY1F69atoaOjI/Ved+zYEfv378e5c+fQo0cPrFmzBunp6dDT05Ns8+HDB5iYmMjcAwAKj8/WunXrZCKfAODk5IR169bBw8NDUsa1bqUdPXoU9vb2qFu3rtT5+/v7Y82aNYiLi9P4CW/KQo07Ui4nJye56UbK5oET5xfbvHkzNm/eLHdfSUlJAEp+WF65cgX79+/H48eP8fz5c6SkpAAoGQdXWq1atSSNHz6kpqYCgMLUJ6NHj8aNGzewbNkyLFu2DJ999hl8fX3Rr18/SRfk8+fP8f79e7Rp00buPsTnDZSMAVq0aBHu3LmD58+fIzExUTLeTzwOadCgQTh79iy2bNmCLVu2wMbGBj4+Pujbt6/kB9vz58/BMIzUL87SKjLBoew1EP9wLjs+Stk+dVzxIPlGjRpJbaevry839YUi4mfW1tZW5jNxA/HVq1eShpe8Z0JPT6/c68H1GJ/y5s0bXL58GY0bN4ZIJJLsv1mzZhCJRDhw4ACmTp0KPT09PHv2DIDsdRLXJyEhAQC3d1Weyr6/pa+h+N7K685v0qQJ/v33X4X1KKtZs2aoX78+Tpw4ge7du+PmzZt48+YNOnbsWOnzcHJywuDBg7F+/Xp4eXmV221d1meffQZPT89PbvfhwwdkZGQgNjYWsbGxcrcR3xdtbW28ePECS5YswaNHj/D8+fNy88WV/oOyInr27IlevXqBYRg8ffoUERERMDAwwB9//CHT2OJat9KeP3+O3NxcVj9LSfmocUeUQtxACQ4OVph+4rPPPgMALFiwABEREXB0dJSkKXF1dcXvv/8u8/KWjtTwISEhASYmJgrHPFlaWmLPnj24dOkSjh8/jjNnziAiIgLr169HZGQkPDw8UFRUhMaNGyscDyJOwXD79m0MHjwYBgYG8PT0RGBgIBwdHfH8+XP89ttvku1NTEywZcsW3LhxA7GxsTh9+jQ2b96MrVu3Yt68eejevTuKi4thbGwsGZRfFtfxdgB4bUQDihuJnzqu+PsqWz+mnAHZ4s90dXVZ10sZx/iUgwcPoqioCE+fPpUaDyiWlpaG2NhYdOnSRRKFLh0xESv9PHB5V+Xh8v5+6hqKo2Z5eXkyn1Xkjwo/Pz/s2rUL+fn5OHbsGOzt7eU2drmeR3FxMa5fvw4AuHHjBpKTk2FhYcG5fuUR35evvvpK4Vg+8Xjbv//+Gz///DNsbW3h7u6Ojh07okWLFti8ebMk0ltaZX+ONmjQQNJAbdu2Lby9vREYGIiQkBBERUVJjVfmWrfSioqK0LJlS6lxm6WxjZYSatwRJRH/pautrS3zV+qjR4+QmJgIQ0NDvHz5EhEREejZsyfmzZsntV153V18eP78Oe7evYtu3bop7JYV5yJr06aN5K/Ja9euISQkBJs3b4aHhwdsbGxw+/ZtfPnll1K/zMQDtC0tLQEA8+bNg56eHg4cOCAVFVq9erXUMZ88eYKMjAy4uLjAxcUFkydPxqNHjxAcHIz169eje/fuqF+/Ps6ePQtnZ2eZ/F1HjhxhPRCdD+JfJGVnCle0e9fKygpAyUzj0r9E8vPz8cMPP6B79+6s8tmJn9HHjx/LfPbkyRMAkNyrilL2McSzZOfMmSPVbQmUdMMuW7YMMTEx6NKli+QX/9OnT2W64UrnE2P7rsqj7Pe3fv36EIlEcvOdVWSVGH9/f2zatAlXrlxBbGwsunbtKnc7ruexceNG3LhxA5MmTcKKFSvw888/y7y3lWVubg5DQ0MUFhbK3JdXr17h7t27MDQ0RF5eHubMmYPWrVsjMjISOjoff40vWbJEqXVSxMbGBrNmzcLo0aMxadIk7NixAzo6OpWuW/369ZGVlSVz/mlpabhw4YLChjqRRalQiFLUq1cPzs7OiImJkQrBFxQUYNq0aRg3bhwKCwuRlpYGQDYycOrUKTx9+lQSfSiPuAFVme7CgoIC/PrrrxCJRBg6dKjC7caPH48pU6ZIJcd1dHSErq6upB6+vr5ITU3F9u3bpb7377//xsSJE3HhwgUAJV3A5ubmUg27jIwMxMTEAPj4l/vMmTPx3XffISsrS7JdkyZNUKNGDaljAsCqVaukjnnixAmMGzfuk38h86lWrVrQ0dGRdAOKHTp0qEL78/T0hK6uLnbs2CEVGTt8+DAOHz4s+VpLS6vcZ8LJyQl169bF9u3bpcZyZWZmYtu2bahbty6cnZ0rVEc+jvH06VPcvn0bHh4e6NWrF/z9/aX+hYWFoW7dujh37hySk5Ph7OwMKysrREdHSzWsb9y4IbUkHNt3VR5lvL+lmZubo1WrVti7d69Uo+r69evlLiemiLu7O2rVqoXIyEg8ffpUYZcsl/N4/vw5lixZgnbt2iEsLAwjR45EXFyc0t8xHR0deHl54dSpU7h3757UZ3PmzMHo0aPx4cMH5ObmIicnB40bN5ZqPCUkJODy5csA8Mn7IP4DrDI/Q/39/dGtWzfcuXMHkZGRAMCpbvLq4Ovri3v37sksDblq1SqMHz9eJmUUUYwid0Rppk+fjpCQEAQGBuLrr79GrVq1cODAAdy8eRPff/89zMzMYGxsDGtra6xevRp5eXmwtLTEv//+i5iYGOjr60s1aBQRN462b9+Od+/eoXv37uVuf+PGDckPksLCQiQlJeHQoUN49OgRpk6dCkdHR4XfO2zYMEyfPh2hoaHo1KkTGIbBnj17kJeXh4EDBwIA+vXrh5iYGPz++++4c+cOvvjiCzx48ABRUVFwcnKSLK3j5eWFv/76C+PHj0e7du3w9u1bREdHS36pic99yJAh+PbbbxEcHIxevXpBX18fsbGxeP78OebOnQugZBKCn58fIiMjkZiYCE9PT7x8+RJbt26FtbU1hg0b9snryBdDQ0P4+fnhyJEjmDZtGlxdXXHx4kVcv36dU5ekWO3atTF69GgsXrwYQ4cOhb+/P16/fo0tW7agdevW8PHxAVDyXFy5cgXr16+Hm5sbWrRoIbUfXV1d/O9//8OECRMQGBiIvn37AgCio6Px5s0bLF26tNJdv8o8hrjxIN6HvGMFBgZi9erV2LNnD0aMGIGffvoJEyZMwIABA9CzZ0+8f/8emzZtkumqZfOuyvPZZ59V+v0t68cff0RwcDD69++P4OBg5OTkYMOGDQrrUB5tbW34+PggJiYGDRo0UDj4nu15MAyD8PBwFBcXS4ZdDB8+HHv37sXMmTPh6elZ6fFspU2ePBmXLl1CcHAwgoODYW1tjZMnTyIuLg5BQUFo2rQpgJLkwbt27YKJiQlsbW3x8OFD/PPPP5JnKysrCzVr1lR4HPG13bt3LxiGQe/evaUaY2xNnToVZ86cwYoVK9CpUyc0bNiQdd3k1SEsLAxHjx7FmDFjMGDAADRt2hTXrl3Dnj174OXlBS8vL851rK6ocUeUxtXVFdu3b8eyZcuwfv16FBYWwtbWFnPmzEHv3r0BlIwHioiIwJw5c7Bp0yYwDIOGDRti2rRpKCwsxKxZs3D79u1yoxtt2rRB586dERcXh4sXL6Jjx47ljjGLiopCVFSU5PiWlpb47LPPMG3aNLRt27bcc+rXrx90dXWxadMmLFy4EMXFxXB2dsZff/0lmWiip6eHDRs2YMWKFThy5Aj27t2LevXq4euvv8bo0aMlXVxjx45FUVERDh48iLi4ONSrVw+enp4YOnQounbtiosXLyIgIADt2rXDqlWrsGbNGqxcuRJ5eXlo2rQpFi5cKOlmEolEWLJkCdauXYvdu3cjLi4O5ubm6NixI8aPH486deqwv3E8+PXXX2FkZITY2FgcOnQIbdq0webNm9GtW7cK7W/UqFGoW7cuNm3ahDlz5qBu3bro378/xo4dK2m4Dx8+HPfv38eCBQvQp08fmcYdUDKeKTIyEitXrsSKFSugo6ODFi1aYNasWXB3d6/UOSv7GPv374epqanC6BMA9O/fHxEREYiJicGIESPQqVMnLFq0CKtWrcKff/4JCwsLTJ06Fbt375aafcjmXZVHGe9vWc7Ozti8eTMWLFiA5cuXo0aNGhgzZgxu376N+Ph41vsR8/f3R0xMjMLExVzO49atW7h8+TImTJggmfShp6eHn3/+GaGhofj111+xdOlSznVUpGHDhtixYweWLl2KHTt2IDs7Gw0aNMDUqVOl8vctWbIEs2fPxs6dO5Gfn4/69etjxIgRsLOzw9ixY3Hx4kV89dVXCo9jZ2eHwYMHY9euXbh16xZat25doRyVderUwQ8//IDp06fjf//7HzZu3Mi6borqEBUVhaVLl+Lw4cOIioqCtbU1vvvuO4wYMYL3ccGaRMSUNwKYEEKIWigqKkJaWprcWb7du3dHjRo1WK+wQQhRb9QMJoQQDVBUVCRZlq20Bw8e4OHDh5J8eIQQzUfdsoQQogH09PTQqVMnREdHQyQSwdnZGW/evMH27dthZmYmlTCXEKLZqFuWEEI0RG5uLtatW4e9e/ciKSkJpqamaNOmDSZMmFDu+rWEEM1CjTtCCCGEEA1CY+4IIYQQQjQINe4IIYQQQjQITago5cOHLBQXUy81IYQQQlSXlpYIZmbGCj+nxl0pxcUMNe4IIYQQotaoW5YQQgghRINQ444QQgghRINQ444QQgghRINQ444QQgghRINQ444QQgghRIPQbFlCCCGEBzk5WcjMTENRUYHQVSFqRFtbFyYmNWFoqDjVyadQ444QQghRsoKCfGRkfECtWnWgq6sPkUgkdJWIGmAYBgUFeUhNfQcdHV3o6upVaD/ULUsIIYQoWUZGKkxMakJPz4AadoQ1kUgEPT0DGBvXRGZmaoX3Q407QgghRMkKC/Ohr28odDWImjIwMERBQX6Fv58ad1Ugf38cMvxCke7UFRl+ocjfHyd0lQghhPCouLgIWlraQleDqCktLW0UFxdV+PtpzB3P8vfHIXfGUiA3DwDAJL0p+RqAXjcfIatGCCGER9QdSyqqss+OoJG74uJibN++Hd27d4erqyv8/f0xe/ZsZGZmSrY5e/YsAgMD0aJFC/j6+iIyMlJmP7du3cLgwYPh6uqKdu3aYeHChSgoUI3ZSXmLNkoadhK5eSXlhBBCCCFKJmjkbu3atVi8eDGGDRuGNm3a4MmTJ1i6dCkePXqEdevWIT4+HiNHjkTnzp0xfvx4XLt2DfPmzQPDMBg2bBgA4NmzZwgNDYWrqysWL16M//77D4sWLUJmZiZmzJgh5OkBAJjXbzmVE0IIIapqzJgRuHEjXvK1lpYWDA0N0bhxE3Tv3gtdu/aQRJ3atXPH8OEjERo6XKjqVluCNe4YhsHatWsRFBSE77//HgDg6ekJMzMzTJw4EQkJCVi6dCkcHR3x559/AgC8vLxQWFiI1atXY/DgwdDT00NERARMTU2xcuVK6OnpwdvbGwYGBpg5cybCwsJgYWEh1CkCAESWdcEkvZFbTgghhKibzz93xPjxPwAAioqKkJ6eilOn4jBnzu949OghJkyYDABYvXq94L+DqyvBumWzsrLQo0cPdOvWTaq8SZMmAICHDx/i6tWr6Nixo9TnX331FdLT0xEfX/KXw7lz5+Dj4wM9vY+5YDp16oSioiKcPXuW57P4NP2JIYCBvnShgX5JOSGEEKJmjIxM4OzcHM7OzdGihQvat++A6dN/RXBwCKKj/8bNm9cBAM7OzVG3bj2Ba1s9CRa5MzExwfTp02XKY2NjAQCOjo4oKCiAra2t1OeNGjUCADx58gQtWrRAUlKSzDbm5uYwMTHBkydPeKo9e+JJE3mLNoJ5/RYiy7rQnxhCkykIIYRolJCQoYiO/ht79+5CixauMt2yO3Zsx+7d0Xj9Ogk1atREu3beGDVqDIyNTQCUjMPfsmUD9u/fg7dv38DKyhoDBw5Gt269JMcoKirCtm2bcPToIbx8+RJaWiI0beqAb78dBTc3dwBAXl4uli1bjHPnTiM19QOsrKzRrVsvDBw4WLKftLRUrF69HGfOnEJ2djYcHJph1Kix+OILlyq7XnxSqdmyN2/eREREBPz9/ZGRkQGgpBFYmrFxyXIcmZmZCrcRb1d6YoaQ9Lr5UGOOEEKIRjMyMsbnnzvh339vynx27NhhrFq1FKNHj4edXVM8e/YUK1YsQX5+HqZN+xkAMH/+bBw6tB8hIcPg6OiMy5cvYu7cWcjNzUXfvgMAACtXLsHevTEYOXIsmjSxw9u3b7Fhw1+YMeMnREfvh4GBAZYsWYArVy5hzJgJMDMzx8WL57Fy5RKYmZmhc+duyMvLw/jx3+HDh/cYOXI0zM3rYPfunZgw4TusWPEXPv/cqUqvGx9UpnF37do1jBw5EjY2Npg5c6Yk6qZoOrCWlhYYhlG4DcMw0NKiNH6EEEI0Q/7+OJXvBTI3r427d+/IlN+4EQ8rK2sEBgZBJBLB1bUljIyMkJ6eBgB4/vwZ9u3bje++G4+vvx4EAPDw+BLFxUVYu3Y1unXrBQMDA7x79xZhYaMRGNhfsm99fT2Eh0/Bkyf/4fPPnXDjRjzc3VvDz69kWJebmzuMjIxQs2YtAMCRIwfx338P8ddfG9GsmSMA4MsvPfHttyFYs2YFFi9eyeclqhIq0bg7ePAgfvrpJzRu3Bhr166FmZkZ3r17BwAy0Tfx16amppKInbwIXXZ2NkxNTXmuOSGEEMI/dc+Z6ubmjj17dmHo0GB4efmgTZu2CAjoJAnOxMdfAcMwaNu2PQoLCyXf166dN3bs2I67d2/Dzc0dv/46GwDw4cMHPH/+DImJz3Hu3BkAkKRAc3Nzx+7dO/H2bTLatGmLNm3aSc3YvXbtMurWrYfPPrOXOpanZzts3rweBQUF0NXV5f2a8Enwxt369esxd+5ceHh4YMWKFZIGWcOGDaGtrY3nz59LbS/+2tbWFsbGxrCwsMCzZ8+ktklJSUFmZqbMWDxCCCFEHZWXM1WVGndv375B3bqy2SD8/DqiuLgYMTHR2LBhLdatWwMrK2uMHDkWfn4BSEsrieANHBgod7/igM+9e3exYMEcJCTchYGBAWxtm8DCwhIA8P+deRg37nvUrVsPR48ewqJFf2LRoj/h7PwFvv/+JzRtao+0tDS8eZOMDh2+lHustLRU1Kmj3hktBG3c/fPPP5gzZw66dOmCuXPnSs141dfXh7u7O44ePYqQkBBJ6/7IkSMwNTWFs7MzAKBt27aIi4vDlClTJN9/5MgRaGtrw8PDo+pPihBCCFEydciZmpmZifv378Hfv6PczwMCOiEgoBMyMzNx+fJFbN26Eb/9Nh2urm6SnrjlyyNgYGAg871WVtbIysrE99+PxWefOWDz5h1o1KgxtLS0cOHCWZw8eUKyrZ6eHkJChiEkZBhev36Nc+dOY+PGdfj99/9h06YomJiYoHFjW0yf/qvceoq7b9WZYIPSUlJSMGvWLNSvXx/BwcG4e/cubty4Ifn3/v17jBo1CvHx8Zg4cSJOnTqFxYsXY926dQgLC4OhYcmCzMOHD8fbt28xYsQIxMXFYf369Zg9ezb69+8Pa2troU6PEEIIURpFuVFVKWfqli0bkJ+fh549ZaNvv/wSjmnTSnLjmZiYwNfXH6Ghw1BUVISUlHdo0cINAJCeno5mzRwl/5KTX2Pt2tXIycnFs2dPkZaWhqCggbC1bSIZV3/x4nkAAMMUIz8/HwMHBmL79i0AAEtLSwQG9oe/f0e8eZMMAHBxccPr10moU6eu1LHOnDmFf/75Gzo6gndqVppgZ3DmzBnk5OTg5cuXCA4Olvl83rx56NmzJ5YtW4alS5di9OjRsLCwwJQpUzB06FDJdnZ2doiMjMS8efMwbtw4mJmZYciQIRg7dmxVng4hhBDCG/2JIVJj7gAIljM1OzsTt2/fAgAUFxchNTUVZ86cxKFD+xEcHAInJ2eZ73F3b4U5c2Zi+fLFaNOmLTIy0hEZGYGGDRvB1tYOOjo68Pf/CrNn/4ZXrxJhb98MT578hzVrVsLBoRksLS1hYmICY2NjbNiwFiIRoKWljZMnT+DAgT0AgJycHOjp6eHzzx2xfv1f0NXVgZ1dUzx//gwHD+5Hhw5+AIAuXXogOnoHJkz4DoMHD0HduvVw7twZREVtxZAh32rEmsAiRjzllCAlJRPFxXQ5CCGEVM7r189gadlIqftUhdmyZZcfE4lEMDY2QbNmnyMwsD/at+8g+axsnrudO3cgJiYaSUkvoa9vAHd3D3z33XhYWpaMmSssLMTGjetw+PBBvH2bDHPz2ujQwRfDh4+EkVFJGrT4+KtYuXIpnjz5D0ZGxmja1AGhocMwefJ4BAb2R1jYaOTk5OCvv1bi1Kk4vH+fAjMzc/j5dcTw4SOhr1+yqMD79ylYvXo5zp8/i+zsbFhb10fv3oEIDAyqoiv5aeU9Q1paItSuLZsGTowad6VQ444QQogy8NG4I9VLZRp36t+xTAgham7n44eYFX8ZL7MyUd/YBOFuHghs0lToahFC1BQ17gghREA7Hz/EpPOnkVNUkm8rMSsTk86fBgBq4BFCKoSWcCBEReTvj0OGXyjSnboiwy8U+fvjhK4SqQKz4i9LGnZiOUWFmBV/WaAaEULUHUXuCFEB6p59nlTcyyz5a2ArKieEkE+hyB0hKqC87PNEs9U3lj8oWlE5IYR8CjXuCFEB6pB9nvAj3M0DhtrSnSiG2joId6MVdgghFUONO0JUgDpknyf8CGzSFAs9vWBjbAIRABtjEyz09KLJFISQCqMxd6RCVCGZpiZRpezzpOoFNmlKjTlCiNJQ445wRoP/lU983ajBTAghpLJohYpSaIUKdjL8QsEkvZEpF1nVg+nxDVVfIUIIUTG0QgWprMqsUEFj7ghnNPifEEKqpzFjRsDbuzUePrwv93Nv79ZYt25NpY6RlPQK7dq5S/3r0OFL9Oz5Ff73v5/w33+PpLY/eHAf2rVzx5s3yZU6riahblnCmciyrvzIHQ3+J9UAjTcl1V1RURFmz/4NEREboaPDXzNi6NAR8PBoAwDIz89DUtIrbN++Bd9+G4IlS1aiefMWAIA2bdph9er1MDMz560u6oYid4Qz/YkhgIG+dCEN/ifVgHi8KZP0BmAYyXhTWk2EVCcmJiZ48OA+tm7lNw9n/fo2cHZuDmfn5nBzc0fXrj0QEbEe9epZ4I8/fkVRUREAwMzMDM7OzaGrq8trfdQJRe4IZzT4n1RX5SWbpuefVBcODo6oVasWNm5cB29vXzRubKtw27y8XGzevAGxsUfx5s1rWFvXR79+X6Nnzz4VOraRkTGCg7/B3Lkzcf36Nbi7e+DgwX34449fsWvXAdSrZ4EPHz5g6dIFuHbtCjIzM9GwYSMEBQ1E587dJPt5/ToJK1cuxeXLF1FYWIAvvnDF2LETYWvbRLLNy5eJiIxcg6tXLyM1NRU1atTEl196YuzYSahRowYA4N69BKxatRT37t1FcTEDR0dnfPvtKDg7N5fs58aNePz11yrcu3cXBgYG8PLywXffjYepqWmFrgEb1LgjFaLXzYd+mZFqh8abElJiwoQfcO3aZcye/RtWrVoHLS3ZjkCGYTB58njcv38Pw4eHoXHjJjh//izmz5+NDx/eIzR0eIWO7e5ekuD7339vSP5f2u+//w8fPrzH5MlTYWJigsOHD2DWrF9gYWEJNzd3pKamYtSoYTA0NMTkyT9BT08f27dvwnffDcf69VthaWmF3NxcjB0bhtq16+D770v2c+vWTURGRkBf3wCTJ/+ErKxMTJ48Fm5urTBz5jwUFBRg48Z1mDx5LHbu3A9jYxPcuBGPCRO+Q6tWrfH773Px4cN7RESsxKNHD7Fq1TreurWpcUcIISzReFMipJ2PH2JW/GW8zMpEfWMThLt5CJYf0czMDBMm/IBffgnHjh3bMGDAIJltLlw4h+vXr+H33+fAx8cfAODh8SUKCwuxaVMkevfui5o1a3E+trl5ydi69+9T5H5+40Y8QkOHw8urAwDAxcUNNWrUlHTbRkVtRXp6GtasKeniBYDWrb9EUFBvbNy4Dj/+OB3Pnj2FpaUV/ve/32BlZQ0AcHNzx927t3HjRjwA4MmTJ0hNTUW/fgMk4/8aNWqMPXt2ITs7G8bGJlizZjkaN26CuXMXSRrA9vYOGDp0EE6cOIaOHTtzPn82aMwdIRosf38cMvxCke7UFRl+oTQ2rJJovCkRys7HDzHp/GkkZmWCAZCYlYlJ509j5+OHgtXJ3/8rtGvnhbVrV+Ply0SZz2/ciIeuri68vX2lyjt27IT8/HzcuXObl3q5urpj3bo1mD79R+zfvxvv37/HmDETJA2wa9euwMHhc5ib10ZhYSEKCwuhra2DVq1a48qVSwAAB4dmWLlyLSwsLPHixXNcuHAO27ZtxrNnT1FYWAAAaNLEDrVqmWHKlIn4888/cOpUHMzNa+O778ahbt16yM3NxZ07t+Hp2Q7FxcWSY9na2sHS0kpyLD5Q5I4QDUXJppWPxpsSocyKv4ycokKpspyiQsyKvyzo6iaTJ0/FoEH9MWfO71i6dLXUZxkZ6TAzM5fpsjU3rw0AyMzMrNAx374tGQZRp478iPmvv/6BTZsiceLEMZw8eRxaWlpwd2+NKVOmwdLSCunpaUhMfIEOHb6U+d7S3aR//70FmzevR1paGszNa6NZs89hYGCInJxsAICRkRFWrvwLGzeuw/Hjx7Bnzy7o6+ujU6euGD9+MjIy0lFcXIxNmyKxaVOkzLFsbBpU6PzZoMYdUUuUjuLTaPA/P2i8KRHCyyz5DSFF5VWlTp26GDNmAubM+R27d++U+szU1BQfPrxHcXGxVAMvJeUdAKBWrVoVOua1a1cAAC1auMr93MTEBN99Nw7ffTcOz58/xZkzp7Bhw1osXDgP8+YtgrGxCVq2bIVRo8YqPMbRo4exfPlifPfdeHTp0l1S1//97yc8eHBPsl3Dho3xv//9jqKiIiQk3MHhwwexe3c0bGwaomfP3hCJRPj660Hw9Q2QOYaRkVGFzp8N6pYlaofSUbBDg/8J0Rz1jeWvRqCovCp169YTrVq1xqpVy1BcXCwpd3FpiYKCApw6dUJq+2PHjkBXVxeff+7E+VjZ2dnYvn0zGjduAhcXN5nP37xJRp8+XREXFwugpPEVHBwCd/fWkiTHLi5ueP78GRo1skWzZo6Sf3v2xODYsSMASiZr1KpVCwMHDpY07LKzs/HvvzckK1mdOhWHbt38kZLyDtra2nB2/gKTJ/8EExNTvHmTDCMjYzRt6oAXL55LHadBg4aIiFjJW7c0QJE7ooYoIsWOOg3+FzoSK/TxCfmUcDcPTDp/Wqpr1lBbB+FusrNFhfDjj9MxeHAQSq9o+uWXnnBxccOcOb/j7ds3sLVtggsXzmHPnp0ICRn2yVQgL18m4vbtWwCAgoJ8JCa+QHT030hJScHSpasgEolkvqdePQtYWlph8eL5yMrKQv36Nrh3LwEXL55DSMgwAMCAAcE4cuQAJk4cjaCggTAxMcXhwwdw5MhBTJ06AwDg6OiE3bujsXLlErRp0w5v377B9u2b8f59CmrVMgMAfPFFCxQXM5g6dTIGDQqFsbExjh8/iuzsLHh7l/z8+PbbUfjxx4mYNesX+Pl1REFBPrZs2YjHjx9hzJgJlb7uitDasqXQ2rLqId2pKyDvsRWJUOPOgaqvkIoqO+YOAGCgD4PfxqlUw0Xoegp9fKKZ+FhbVhVmy44ZMwLa2jpYsmSlbP12RmHRoj8xZMi3GDYsDEBJtOuvv1bhxIljyMhIh41NA/Tp0x+9egUqPEZS0iv069dDqkxbWxu1a9eBp2d7fP31INSvbyP5TDbP3XusWrUMly9fRFpaKurVs0C3bj0RHBwi6R5+8eI51qxZjqtXr6CwsAANGzbGwIGD4e//FYCSNC6RkRE4cGAvUlNTUbduXbRp0w5Nmthh3rxZ2LZtJxo2bIR79xIQEbEC9+4lIDc3F02a2OGbb4ZKZuoCwJUrFxEZ+RcePLgHPT19fP65E0aMGIVmzRzLvdaVWVuWGnelUONOPWT4hcqPSFnVg+nxDVVfIRXGJSIlVPRK6Psp9PGJZuKjcUeql8o07qhblqgd/YkhciMtlI5CFtvB/0LOrBV6bKDQxyeEEGWjCRVE7eh184HBb+MgsqoHiEQQWdWjLrRKKm8cI98UjQGsqrGBQh+fEEKUjRp3RC3pdfOB6fENqHHnAEyPb6CGXSUJGb0SOjEw1+NTYmhCiKqjbllCiKAza4VODMzl+JQYmhCiDmhCRSk0oYJUVzRjlB2afEHYogkVpLJoQgUhpFKEjp6pC5p8QQhRB9S4I7wTOkEs29xQfNRT6HPngpbV+jR1SgwtJHV67vnEMIzcRLuEfEplO1VpQgXhldBLhe18/BCTzp9GYlYmGACJWZmYdP40dj5+yHs9hT53onxCT/5QB/Tcl9DW1kFBQb7Q1SBqqqAgH9raFY+/qUzjLiEhAU5OTnj9+rVU+ZEjR9CrVy+4uLjgq6++woYNG6TWrgOAW7duYfDgwXB1dUW7du2wcOFCFBQUVGX1iQJCptgAgFnxl6WW6wGAnKJCzIq/LFXGtZ47Hz+EW/RWWGxcA7forTKNxYrsky2arSkcSsPzaUK/86rCxKQWUlPfIj8/r9JRGFJ9MAyD/Pw8pKa+hYlJrQrvRyW6ZR8/foywsDAUFkr/Ej579izGjRuHXr16YcqUKbh58ybmzp2LwsJCDB8+HADw7NkzhIaGwtXVFYsXL8Z///2HRYsWITMzEzNmzBDidEgpQo9RepmVyaqcSz3F0UBxo1EcDQQg1d3Lx7nTbE3hUfd1+YR+51WFoaExACAt7R2KyvyBSUh5tLV1YGpqJnmGKkLQxl1hYSGioqKwYMEC6OrqynweExODhg0bYvbs2dDS0oKnpyeePHmCbdu2SRp3ERERMDU1xcqVK6Gnpwdvb28YGBhg5syZCAsLg4WFRVWfFilF6DFK9Y1NkCingVffWHqWEZd6lhcNLN244+Pcy4uKUIODqAKh33lVYmhoXKlf0IRUlKDdsteuXcP8+fMxdOhQTJ48WebzvLw8GBoaShb6BYBatWohNTVV8vW5c+fg4+MDPT09SVmnTp1QVFSEs2fP8lp/8mlCj1EKd/OAYZlxC4baOgh385Aq41JPttFAPs6da1REXbpw1aWe5NOEfucJIQI37uzs7BAbG4sxY8ZAW1tb5vPg4GA8fvwYmzdvRkZGBi5cuIBdu3ahZ8+eAICcnBwkJSXB1tZW6vvMzc1hYmKCJ0+eVMl5EMWEHqMU2KQpFnp6wcbYBCIANsYmWOjpJTNblks9y0b9FJXzce5clspSl4Ht6lJPwo7Q7zwhhEO3bH5+Pq5du4Zr164hMTERHz58gJaWFurUqQMrKyu0adMGLi4unKZ916lTp9zPv/zySwwdOhQzZ87EzJkzAQBt27bF1KlTAQAZGRkAABMT2V+2xsbGyMyUH2EhVUvoMUqBTZrKTX1SUeFuHlJj7gD50UA+6E8MkZtsWF5URBW6cNmkxFCFehLlEvqd54LSthBN9MnGXWJiIrZu3YqdO3ciIyMDDMPA0NAQxsbGYBgGaWlpKCwsxLJly1CjRg306dMHISEhsLS0rHTlfv75Z+zatQtjxoxB69at8ejRIyxduhTjx4/HypUrJTOQ5DUoGYaR6s4lpDxcJiqIG4qfyp3Hx+QHLsmG5Y17Kq9c2diePw3AJ0KhCUpEUyls3OXm5mLZsmXYuHEj6tWrhx49esDX1xcODg6oXbu21Lbv3r3DjRs3cO3aNRw6dAibN2/GwIEDMWHCBBgZGVWoYsnJydixYwdGjx6NsWPHAgA8PDzQsGFDDBs2DCdPnoSHR0mkRF6ELjs7G6amphU6Nql+uEaPut9NRMdVx0o1sKyBMo07rvvM/m0FCnccAoqLAS0t6PTvDKMZo2W2Yx0V0dIq2Ze88irA9vzVbQC+ukR61KWeQqKoMdFUCht3nTt3RtOmTbFx40a0bNmy3J3UqVMH/v7+8Pf3x5QpU3Dx4kVERESga9euiIur2LiZV69egWEYuLm5SZW3atUKAPDw4UP4+PjAwsICz549k9omJSUFmZmZMmPxCFGES/SIj4hU9m8rUPj3gY8FxcUo/PsAsgG5DTxW5DXsyitXMrbnz6WrWWjqEulRl3oKjaLGRFMp/BN+/vz5iIiI+GTDriyRSIQ2bdpg/fr1+PPPPytcsUaNGkFbWxtXrlyRKr9+/ToAwMbGBkDJGLy4uDjk53/MBH7kyBFoa2tLInuEfAqXiQpsk7Ry2WfhjkNyt1VUzobIqh6ncmVje/7qNABfXRL0qks9hcblHSVEnSiM3HFt1Mnj7u5e4e81NzfHoEGDsHbtWmhpaaF169Z48uQJli1bhmbNmsHf3x8AMHz4cBw4cAAjRoxASEgInj59ioULF6J///6wtrau9DmQ6oFL9IiXiBQPUTb9iSHYseUfzPdsiqQahrBKz8Hk8w/Rf1C/Cu+T6/HZnr+6DMBXl0iPutRTaOoUNSaEC85JjAsKCpCamqpweS9lNqh++uknWFpaIioqChEREbC0tETXrl0xbtw4SV47Ozs7REZGYt68eRg3bhzMzMwwZMgQyTg9QtjgMlGB7RgxLvvkY3zcPkcbhHd2QQ5KJh69qmmE8M4uMHS0QWCF98oep/NXE+oyPlBd6ik0TXxGCQEAEcNy0bu0tDSEh4fj1KlTMsuElZaQkKC0ylW1lJRMFBfTGoCkfGXHMwEADPQr1ZUoM+bu/+kM6FrhMXdu0Vvlrs5hY2yC+L7BFdpndcfHveeDutSTEFIxWloi1K4tP+cqwCFyN2fOHMTGxqJ169Zo3rw5DAwMlFJBQtQNH3/tG80YjWyA1WxZttiupEHYU5dIj7rUkxDCD9aRu9atW8PX1xezZ8/mu06Cocgd0SRcI3dCps6gtB2EEMLepyJ3rAf05Ofny6QlIYSorh9hAoMC6SEUBgWF+BGyPxCEXAKMlh8jhBDlYt24a926NS5dusRnXYga4bLQOy0KL4wuq2Lwx6EbsE7LhohhYJ2WjT8O3UCXVTEy2wqZOoPSdggrKnoPXFYsgcWG1XBZsQRR0XuErpLa2/n4Idyit8Ji4xq4RW/FzscPha4SqWYUdsu+evVK6utnz57hu+++Q//+/dG1a1eYm5vLXd5LndOPULcsO1wGa9PAbuGkO3UF5L3eIhFq3DlQ4W2VTchjV3dR0XvwQ2oicnU/Dr82KCjEn7VsENS3p4A1U187Hz+Uu/b0Qk8vpa5xTaq3Ck+o8PX1lVmzlWEYbNy4EZs2bVK4Q3WeLUvY4bJkDy3vIxwu6TCETJ1BaTuEMzv5KXJNpCfH5erqYHbyUwQJVCd1Nyv+slTDDgByigoxK/4yNe5IlVHYuBs9erRM444QgFuCVFVIpsp2zVahKXtSgf7EEOSGLwJKj7vT1ZGboFXIZK6qkEh25+OHmBV/GS+zMlHf2AThbh6V/kWsDpNEkoz1OZXzcZ00Dc1SJ6pAYeNOURJghmGkGn3v37+HmZkZNQSrEXWJCAE8rdnKA97WAi3b3algcryQqTOETttRthstMSsTk86fBoAKN1zUZW1Xq8xcvDI1lFteFh/XSRPVNzaRO0u9vrHiLjRClI1T+vstW7bAy8sLL168kJTNmzcPnp6e2L17t7LrRlSU/sQQwKDMX/YKIi1ctuUDH2u2cpH92wqkO3dDumMXpDt3Q/ZvK+Rux8ekgrxFG4HCIunCwiKF+9Tr5gPT4xtQ484BmB7foLARwscEGbbH5kN53WjysDl/dZkkMvnSY7kzqidfeiyzLdfrpC6U/TyHu3nAUFs6bmKorYNwt8qtdU4T0wgXrJMY//PPP5g5cybc3d2ho/Px27p06YI3b95g6tSpMDIyQseOHXmpKFEdXCItQkdl+FizlS0uUUM+uq/52Ke6RKS44NKNxvb8VWE4Ahs94v8DsnMw39vx4/rDp+6ix71XMttqYncjH8+zOIqpzO5rTXzvCL9YJzHu3r07GjZsiBUr5EceRo4cibdv32Lnzp1KrWBVotmymifduZvCNVtr3N6vMsfO8AuV331tVQ+mxzdIlbEdy8Vln2zxsU+ulD2WjUuyZ7bnrwrXiQ0u9XRZsQSvTGRXJrLOzMWN0eMrXAchxyZq4n0i1YPSkhi/ePEC3t7eCj/38fHB48eyoXxChKTTvzOncqXiEDVk233NJeEvH13iQkek+Eh4zKUbje35Cz0cgS0u9fS5/0ruGE6f+7JRPraETmAt9PPMlrrUk6gO1o07MzMz3L9/X+HnT548gYkJDRglVYPt+BOjGaOhM6ArIM7JqKUFnQFdq2YyhZw8kIrK9br5wOC3cRBZ1QNEIois6snNBchlLJdeNx/o9PKXPvde/pUaS6doIkxVTZDhYyxbYJOmWOjpBRtjE4hQErFTlJOM7fmzvZ9iQo2n4lLPOAdroOzEOZGopLyC8hZtxF7bOvAaGYCmU3rAa2QA9trWqbKxiUI/z2ypSz2J6mA95i4gIADbtm1Dy5Yt0aVLF6nPYmNjsW3bNvTt21fpFSSkLK7jT4xmjAYEmBmr07+z9Ji7UuXy6HXz+WR3FJe/4PP3x6Fwd+zHSGFxMQp3xyLfzfGTyaYVXVOh05bwFcEIbNKU1ZgoLufP5n4Cwo+nYlvPJDldsuWVs7HHTA/TOrWQJFF+VdMI0zq7AIdvYlCF98qe0M8zW+pST6I6WI+5y8zMRHBwMB48eABzc3M0aNAAWlpaeP78OVJSUtC0aVNs2bIFNWrU4LvOvKExd+pBncafKDvHHpdz52vb6j5GStnnrwrnxAaXsYls8TWOjwt1yEcIqE89SdWo8AoVZZmYmCA6Ohr//PMPTp06hZcvX6KoqAgODg7w8vLCgAEDoK8vP/ElIcqkTuNPlB015PIXPF/JptlGevigChGMwvi7YJLflYwRS36Hwvi7lboefD3Pym4MhLt5yF1WqzIpPrhGA/lIorzP0QazRgV83KejDQIrtUd+CPneEfXDunEHALq6uhg4cCAGDhzIV30I+SShEyMLiVNqmRomQFqG/PIy1OWaCp1ah4+k2Hxce3VJ8cEl4S8fSZQpMTPRVKy7ZcXS09ORnZ2N4lIz/oqKipCVlYWLFy8iNDRU2XWsMtQtqx7K/uICABjolztgXShCLn2W7jkASE2X/aBWDdQ4/7dUkdDXVF2WtUp37oa9DlayeeHuJ1U4tQ4f115dutnLNq6AkmigvAktfHQL87FPQqqC0rplk5OTMWXKFFy+XH42cnVu3BH1IHT0hi3Blz6TF7VTUC7kNVWn6MleBytM6+wiOwEAqPAEAD6uPduuXqEnc3CJBvKRRFkTEzMTAnBo3M2bNw+XL19Gly5doKenh5iYGISFheH9+/c4evQo8vLysGHDBh6rSshH6jD+pNylz6qgcce1u0+oa1reslaq1rib7+0oadiJ5erqYL63Y5XM7mSL7b0vL7VMVT0LbGcq87FmK60DSzQV6zx3Fy5cQK9evbBgwQKEh4dDJBKhffv2+P3337F7924YGRnh2LFjfNaVEPUi4NJngPok0lWn6ElSDUNO5WzwkciX7b1Xp8lJfKzZytc6sIQIjXXjLj09HW5ubgBKZs5aW1vj9u3bAAArKyv069cPJ06c4KeWhKgjDkmM+cA1ka5QFEVJqjJ6wjaJcH0TU07lbHBJzMy2nmzvvTolx+WSbFrIfRKiClh3y9asWRM5OTmSrxs2bCi1YkWDBg3w+vVr5daOEDXGNYkxH9Sh+zrApiHW378rt7wqcBl3xkc6EL7Gx7G596qQWoYLtl24Qu+TEKGxDiG4ublh165dyMgoGYxtb2+PS5cuIS+v5IfCrVu3aPkxQkoRdOkzNXIs8TmncmXjEjnjI9LDNnrGx9Jr6hLdJYRwwzoVyt27d/H1119DW1sbx48fx/v379GjRw80btwY1tbWOHv2LPr27Yvff/+d7zrzhlKhEHWgaZnqLTaugby3TgQgOSSM9+OnO3UF5P0YFIlQ445s5FXZ8vfHITd8EVBQalKJrg4MZk2Uuq9C1xMAoqL3YHbyUyQZ68MqKw9TLRojqG/PKjm2JlKXFEBE9XwqFQrryJ2joyN27NiBHj16wMzMDHZ2dlixYgVyc3Nx/fp1dO7cGVOmTFFKpQkh8vEx+F5oQo+5U4lxZ2UbbXIacULXMyp6D35ITcQrEwMwIhFemRjgh9REREXvqZLjaxpxCqDErEww+JgCaOfjh0JXjWgAzkmMNRlF7oiqU5d1SLngksiWD0IncGZ7T/mqJ9voEZd1YDUtuswHSqBMKqPCSYxfvXpVoQNaW1tX6PsIIZ+mTqkr2OJjWSsuhE6Kzfae8lFPLgmkk4zlrx1etlzoxMjqQp1SABH1o7Bx5+vrC5FIxHmHCQkJlaoQIZpE2REMdVkDlisuMxbZXlMu48OEnFXM5Z5yqSeb68QlgbRVVp7cyJ1VlvQkD1VIjKwOkUOuCZRpfB7hQmHjbvTo0RVq3BFCSvARwVC31BXKxvaaiseH5f5/Y0Q8PgzRe1RuAoC2dyu5KXO0vVtVeJ9srxOX6NFUi8Yl17TUCh0GBYWYatFYajuho8vqEjnkklZHnZboI6pBYeNu7NixVVkPQjQOHxEMobsQhcb2ms5Ofipp2Ek209XB7OSnCKqKinJQdOoKp3I22F4nq8xc+dG4zFyZsqC+PQEW0VCho8uqEDlkg8twBHVaoo+oBtZJjMXS09ORnZ2N4lJLKBUVFSErKwsXL15EaGioMutHiNriGsFQh64kobG9pmzHh1WEsu8TH5EutvucHHcH0zq1kInGTY67A8hJx9jboAa67Lpe6ty/kNlGf2IIfjx+DH9/0QBFIhG0GQYD/n2BuX4BFT4fLoSOHHLBdjiCOo3Pq+4/x1Sl+5x14y45ORlTpkzB5cuXy92uoo27hIQE9O3bF8ePH4elpaWk/P79+5g3bx7i4+NhYGCAdu3a4ccff0SdOnUk29y6dQvz5s3D7du3YWxsjD59+mDs2LHQ1dWtUF0IUQYuEQy2XUnq0uXEm5qmQGq6/PJSrDJz8cpUdr1XeREpLvi4/rxEulhep54f8oFDNzDf2xFJNQxhlZ6Dyafuomdqgcy3sj33/9XRwVaXRpKvi0QibHVpBL06Ophb8TNiTejIIR+4js8TSnX/+aRK3ees89zNmzcPly9fRpcuXdCrVy8wDIMRI0agb9++qFGjBvT19bF9+/YKVeLx48cICwtDYaF02PnFixcIDg5Gfn4+Fi9ejJ9++gmXLl3C6NEf/6R89uwZQkNDoa+vj8WLF2Po0KFYv349Zs+eXaG6EKIsbBdvB9ivPsDHKgVqRVHmpjLlky89hkGB9M8Tg4JCTL70uFKHz1u0EXtt68BrZACaTukBr5EB2Gtbp1LXn8tzwnZtWbbXSX9iCHo8eYfTq4/h4by9OL36GHo8eVepZ3TTA/mT6hSVc7Hz8UO4RW+FxcY1cIveKjcnHJfrqS7C3TxgqC0di6nssnd8qO4/n8rrPq9qrCN3Fy5cQK9evTB79mxkZmZi9+7daN++Pdzd3fHdd98hMDAQx44dg4uLC+uDFxYWIioqCgsWLJAbZVu+fDnMzc2xdu1a6OuXvKympqb49ddf8eLFCzRo0AAREREwNTXFypUroaenB29vbxgYGGDmzJkICwuDhYUF6/oQokxcxsex7UqSF5Eor1zjpCvohipT3iP+PyA7RyYi1eNexVI8ie0x05PqxnxV0wjTOrsAh29iUAX3yfY54RQVYXmd+HhGixQ0LBWVs8U2KqKJ41KFThfEljp1ifNBlbrPWTfu0tPT4ebmBgAwMTGBtbU1bt++DXd3d1hZWaFfv344evQofvjhB9YHv3btGubPn49hw4bBwsIC06dPl3zGMAxiY2MRFhYmadgBJSlafH19JV+fO3cOPj4+0NPTk5R16tQJv/76K86ePYvAwEDW9SFE2dimrmDdlaSlBZQa7ypVXkWEHFPD9jqJLOuiR8JL9Eh4KV1uVa9Sx5/v4yQ1Pg0omagx38dJpnGn7OvEZaIAH+lVRJZ1saeW7ie7cLWLi1Ek53nUlvfcgn3KGi6TCvY52mDWqICPDSFHG6j7b4LudxPRcdWxUs+TNaBijTtN7BLnQpW6z1n/RqhZsyZycnIkXzds2BD379+XfN2gQQO8fv2a08Ht7OwQGxuLMWPGQFtbW+qzxMREZGZmwtLSEjNmzIC7uztatGiBSZMm4cOHDwCAnJwcJCUlwdbWVup7zc3NYWJigidPnnCqDyFCYd2VpOAXpMJyJRN6+TO214mvrjl5M0vllXO5Tmy35RIV4eP8D47qjWmdXfCqplHJ8mP/H7U8OKq31HYDrj+Vu5zagOtPZfbJZUkztlERTVzWS+j3ji1N7BLnQpW6z1k37tzc3LBr1y5kZGQAAOzt7XHp0iXk5ZX8JXnr1i2YmHBrndapUwe1a9eW+5m4ATdv3jykpaVhyZIlmD59Os6dO4dx48YBgKQu8o5rbGyMzEzVm0lEiDx63Xxg8Nu4ksiSSASRVT25y0opijxVNiLFltBjatheJ71uPtDp5f8xoqmlBZ1e/pWOMGoryP1ZtpzLdWK7LZe1ZdleJ4D9OL65yJQbtZwL6Z+zv91JhueTkkaI+J/nkzf47U6yzD5nJz+Vu8/ZyU9ltmW7BrEqjXtSFqHfO7a4PHeaKLBJUyz09IKNsQlEKFlKrqqWUSyLdbfsqFGj8PXXX8Pb2xvHjx9H//79sWXLFvTp0wfW1tY4e/Ys+vbtq7SK5efnAwAsLCywePFiSULlmjVrYuzYsbh48aIkYicv2TLDMNCqwq4qQiqLTfeY0EmMVWFMDZvrlL8/DoW7Yz9GNIuLUbg7FvlujpX6RcN2PBmX68R2HCXXe8/2OrEdx8c2cnZwVG/EpyYCpX4uxzeojYOjWsjkGOSSsoZt0l9VGvekLKrw3rEl5GovqoDLajt8Yt36cXR0xI4dO9CjRw+YmZnBzs4OK1asQG5uLq5fv47OnTtjypQpSquYOBrn5eUl1Xhr27YtgJIUKeJt5EXosrOzYWpqKlNOiDoT+i9jLtEjIfEV6bBRED0qW87pOin6I7RMOR/3nst1Yhs5YxvhA2SXLiuvnG1UhG091Ym6vHdEdXBKYuzg4IBffvlF8nWHDh3QoUMHJVepRIMGDSASiSQRPLGioiIAJdE6Y2NjWFhY4NmzZ1LbpKSkIDMzU2YsHiFVjY+ElkL+ZSx05JAtviId4W4emHQmDjn4GKkzhEgmesTpOnEYR6nse8/lOvEROWO7pJkYm6gIl2W9uODyLiv7vVeX946oDs79lgUFBXj79i1evXol95+yGBsbo2XLljh27BgKCj7Oxjpx4gQAwN3dHUBJJC8uLk6qEXjkyBFoa2vDw0O1cgCR6kUTB3YLHTlkraaCqL2icpa6303ErEM3YJ2WDRHDwDotG7MO3UD3u4lS23G6TrVqyD+YonIl4hIR4iNyFtS3J/6sZQPrzNyS65mZiz9r2VRq/V8+xj1xeZf5eO/V5r0jKoN15C4tLQ3h4eE4deqUTLLh0hISKp+oUmzixIkIDQ3FyJEjERoaisTERMyfPx8BAQFwdHQEAAwfPhwHDhzAiBEjEBISgqdPn2LhwoXo378/rK2tlVYXQrjS1PUg1WJMDcskvmJs05bkLdqIHklv0OPfpzLl8iZ1sLpOHOuqTFwjQqwjZyyim2I6bo7Qis8EsjKhZVEHOm6O3E+kDGWnDeHyLvP13qvFe0dUBuvG3Zw5cxAbG4vWrVujefPmMDCQnxJAmdzd3bFhwwYsXLgQo0ePhqmpKfr27YtJkyZJtrGzs0NkZCTmzZuHcePGwczMDEOGDMHYsWN5rx8h5dHEgd1qg2USX4DbpAJeuns51FXZ+Ej42/1uInIO3cB8z6Yf8+Gdf4jutZvKNLD4WK6JjyWwuLzL9N4TVSBiGHZ/HrZu3Rq+vr4avaxXSkomiov5/2u5ulGVhZSrmlv0VrkJLW2MTRDfN1iAGikHl+S8QiU8zvALlZ9M1aoeTI9vqNS2ihL5lt2Wj7oKjc27zOV8+HhH+LieXOrpsmKJ3HyI1pm5uDF6fIWOT0hZWloi1K6teJIQ6zF3+fn5khUqCGFLE8edsaVKCS2VhY/kvHzgkkyVSzSObSJfLrS9W3EqFwrbd5nL9eQjysVHdJXLuzw57o78dY3j7lT4+IRwxbpx17p1a1y6dInPuhANpIkJRdlSpYSWysJHcl4+cBmAzmVSAZc0H2wWuQeAolNXWJezTTjMB7bvMpfryUfaEj7ShgQ2aYp5BnWkJn7MM6gj913u+SEff5SZdPPHoRvo+SFfzp4J4YfCMXdlZ76GhITgu+++w+zZs9G1a1eYm5vLTRJMkxhIadV9/ImqJLRUFk7JeQVOvMp2ADqXSQVcl8BiM5aM7XXiYywZF2zPncv1DLBpiPX378otryg+0obk749D5z82oHOZfeYb1JC59voTQ9BjxlL0SDgmffzfxlX4+IRwpbBx5+vrK7PyA8Mw2LhxIzZt2qRwh8qcLUvUnyotpEwqj8vC4OqyiDiXSQVsn2cuMybZXqfyIqFV0bhje+5cruexxOdyj3Us8TnmVrCefEwS4XLt+Tg+IVwpbNyNHj1a7rJehHDBV0JRIgwuURFNTLzKRyJfttdJ6EgolxQnbKOmfEX29znaYNaogI8TPxxtEKhgWzaTRLhee0pbQoSmsHHHNZVIUVGRUpMYE80g/iFZHWfLaiIuUQl1iWBw6e5k+zxziVizvU5CR0K5pDhhi4/IPpcucdbb1jQFUtNlD1bJpNiE8IV1KpTPP/8cf/75J7p16yb38+joaMyePRvXrl1TagWrEqVCIcomVCoQseqahoYLPlJnlG00ACURvspMqCnbCAUAGOgrnCii7GdPXa4Tl7QlbLdNbxMEpGXIHqymKWpciKpQPQmpjE+lQlEYuUtOTsaFCxckXzMMgytXrshdnaK4uBj79u2jblxCShF6ADwfCWI1ER/dnXxErLlEQvl49tTlOvGScFjARNOEVITCxp25uTlWr16Np0+fAgBEIhGioqIQFaX4r5TBgwcrvYKEVBVlRzqEHgDPdRkktufP5TqpQ+SQr+5OLktgsb2mbMdy8fHsiSzrKkzgXBnKnlHOpauX7bZ8PSNCR/aJ5lLYuNPV1UVkZCQSExPBMAxCQkIQFhaGtm3bymyrpaUFc3NzNGnShNfKEsIXdYl0cMElgsH2/LlcJ3WJHPKVOoPtdVKXZ+/gqN6YlpooyfMnTuCsW8sGQRXeq/JxmcTFdluhnxFCuGI95i4mJgatWrWCjY0N33USDI25q774GE8k9LJSXMYesa2r0EtL8UXI8Wnq8uyp0/3kEjFmu62yl93j8+cDH1F4oloqPObuwIED6Nq1q+Tr3r25La/DMAz27t2Lnj17cvo+QoTAR6RD6FQgXCIYbM9f6KWl+KLs1BVCJ3vm49lTp/vJpauX7bZsnxG2ETl5DbvyytniIwpP1I/C5cciIyPRs2dPHDx4EPn57JdNycrKws6dO9GlS5dykx0Tokr4WLKIyxJYfOCy/Bnb8xd6aSl1weU6qcuzV53vJxesl92Ts8JTueVKPr6QywMS/imM3EVHR2Pbtm34+eefER4ejvbt28Pb2xsODg6wsbGBiYkJiouLkZqaitevX+PmzZu4evUqTp8+DT09PYwaNQrffPNNVZ4LIRXGV5SNS0SIjy4StlEJtufP5TpxiRyqw8QLLlQh2TPbRL5sr72mJiRX9nvHOhJbXCx/BwrK2d4n5vVb7P28vszElx73Xslsx6X+RL0obNyJRCIEBwejZ8+e2LlzJ7Zt24ajR48qTHfCMAyaNm2KiRMnom/fvjAyMuKt0oQom9AJd4XuImF7/lyuE9s0F+oy8YILoZM9s72mXK69JiYk5+O9YzuzVmRVT+GYu7K43Ke9XzbDtDZNZCa+oFYNDKpAPYl6Yj2hAgCePXuGa9eu4cWLF0hNTYWWlhZq164Na2trtGnTBhYWFnzWlXc0oYIIha/B1eowYFoVBuqrw3Xigu01VYVrLyQ+3ju2yaa5JKXmcp9cN6/Dy2LZfLT1tXRwffCwCh2fqJ4KT6iQp1GjRmjUqFGlK0UIkcZHF4nQ0UC2hB6ory7XiQu211Toay80Pt47PqLgXO7TKzkNO3nlQvdWEH5xatwRQvjBRxcJ10S2QkWv+FhflAuhk03zge01FfraC03orkm2Y3L5SMzM5fhE/VRuWg4hRCn0J4YABvrShZUcVM8lKiGOXjFJbwCGkUSv8vfHVfj4bIW7ecBQW/rvzKocqK+JA8vZXtMfYQKDAumIjkFBIX5E9Wjc8fHe8fEucXlHhH6fiGqgyB0hKoCPLhIuUYm8RRux17aO7NJScqJXyp7ZKvRAfa7RGz4inMreJ9tr2mVVDArkLCnWJfUK0Ffzc5TqdfNBTG46Zic/RZKxPqyy8jDVojGCVGzZQS7viNDvE1ENnCZUaDqaUEE0CZcB01v6jsC0Ti0kM+yAkgjOH4dvYlB0hKSs7Kw9oCQqoCh/njrgcp34GIQu5MD2dKeugLxfASIRatw5wOuxVQEfz3N1v6akanxqQgV1yxKiobgksp3v4yTVsAOAXF0dzPdxkiqbFX9Z6hchAOQUFWJW/GXln0AV4XKd+Ej8KmQyWT4SKKsTPp7n6n5NiWrg3C37/v17nD9/Hq9evUKXLl1gZGSEDx8+wM7Ojo/6EUIqge2A6SQTA1blmjq7ku114mN8npBj/rgmUBY62bSy14Hl43kWetlBLoS+n4Q/nBp3kZGRWLJkCfLy8iASidC8eXNkZWVh7NixGDBgAGbMmKEwyTEhRHXR7Ep2+JhdKeSMTS5jPYVONs32+FxS2/DxPKtLihGh7yfhF+tu2X379mHevHkICAjAkiVLIB6q5+TkhICAAPz999/YvHkzbxUlhPCH7Qy76j4Tj4/ZlVz2ufPxQ7hFb4XFxjVwi96KnY8fVvi4YnrdfGB6fANq3DkA0+MbFDZCuHRh5u+PQ4ZfKNKduiLDL1Qps67ZHl88OchrZACaTukBr5EB2GtbR243N1/PM9trKiRNHGJBPmLduIuMjETbtm0xf/58eHh8fPCtrKywdOlSeHt7459//uGlkoQQfgU2aYqFnl6wMTaBCCWZ7+UNKme7nabiMj5P2fsUR1oSszLB4GOkRRkNPDbYdmHylVZHXoRNXvkeMz1M6+yCVzWNwIhEkuW39pjpyXxvdX6eNXWIBSnBulv2v//+Q9++fRV+7uPjg9mzZyulUoQQ5eAypiawSdNq8UutsvhI/Mpmn+VFWuTdN2WPp2Lbhck1FQjbemqLRCiSMwtVu8xQoPImBw1CxWnaEnXVfYiFpmMduTM2NkZGRobCz1+9egUjIyOlVIoQUnl8RHqEjh5VZ1wiLXzcJ7YJj7lMEOFST3kNO3nlbCcHcTm+kEm++VLdh1hoOtaNu/bt22Pbtm1ISUmR+ezevXvYunUrPD09lVo5QkjF8TGmhsbpCEdRREVeOR/3qcuqGPxx6Aas07IhYhhYp2Xjj0M30GVVjNR2XFKBcKmnjYLzL1vOx3USMl0NX6pzl3R1wLpb9vvvv0ffvn3RtWtXtGrVCiKRCFFRUdi6dStOnjwJExMTjB8/ns+6EkLAvhuLjzE1XPepLl1Z6rDqRLibh9yEu/IiLVyjfGyeJ+b1W/RIYtAj4aV0eZluUf2JIdix5R/M92z6cdWL8w/Rf1C/StWT7fnzcZ00cYk6gNtQDHV5l0kJ1pE7CwsL7Ny5Ex06dMDFixfBMAwOHz6Mc+fOwc/PD//88w8aNGjAZ10Jqfa4dGNxiWCwxWWf6tKVxUc9+dgnl0gL2/vE5XliG5Hb52iD8DITGsI7u2Cfo02F6wnwM+mH7fGre2JidXmXyUcVWn6MYRh8+PABRUVFMDc3h7a2NgAgPz8fenqyM5LUBS0/RlSdW/RWuYOgbYxNEN83WKqMj6WVuOwzwy9Ufv42q3owPb6hQsfnQ4ZfKPbIWV+1Z2pBhesp9LnvfPwQ48+dRH5xsaRMT0sLS9p2kLpPXJ4ntsukcX1Gx52NQ0GpX0O6IhGWtvMRJHceIP95FnKJuNJ1ECpyJvTzTGQpbfkxPz8/HD9+HAAgEolgbm6OunXrShp2+/fvR/v27Stc0YSEBDg5OeH169cKt/njjz/g6OgoU37r1i0MHjwYrq6uaNeuHRYuXIiCgoIK14UQVcWlG4uPMTVc9qkuXVl7aunKT51RS7fC+1SFcy/7d7u8v+O5PE9sU7awTVkiVjbxfVUmwmf7PPORAocLoSNnqvA8E24Ujrl7//49/vvvP8nXL1++xK1bt1CjRg2ZbYuLi3Hs2DHk5+dXqBKPHz9GWFgYCgsLFW5z5coVbN68WebFf/bsGUJDQ+Hq6orFixfjv//+w6JFi5CZmYkZM2ZUqD6EqCqu6Qv4SG/Cdp9CrrzAxXxvR/mpM7wdK5w6Q+hznxV/WSoaBgAFDCOTNoXr88QmZQvblCXiepaOLgJAfnGxwvQufGD7PPORAoctvtLLsCX080y4U9i409fXx/fff4+3b0ta5iKRCGvWrMGaNWvkbs8wDLp06cLp4IWFhYiKisKCBQugq6v4r+Ts7GxMnToV9erVk9RHLCIiAqampli5ciX09PTg7e0NAwMDzJw5E2FhYbCwsOBUJ0JUGZfB4kJTlzU2k2oYcipnQ+hzZxuRC7BpiPX378psF2DTsMLHZpuyBOAe5auuKpJeRpnLign9PBPuFDbujI2NsWrVKjx48AAMw2DatGno378/XF1dZbbV0tKCubk52rRpw+ng165dw/z58zFs2DBYWFhg+vTpcrebO3cu6tSpgzZt2sg0Ls+dOwcfHx+psX6dOnXCr7/+irNnzyIwMJBTnUj1pQ6LaIvro+r1BNRnjU2rrDy8kpMDzSorT87W7Ah97mwjcscSn8v9/mOJzzFXTjmbd8RGwbHlpTLhEuVje3xA+Jmdyj4+l8gZ12TXbAj9PBPuyk2F4uTkBCcnJwAlSYo7duwIe3t7pR3czs4OsbGxqF27Nnbt2iV3m3PnzmHPnj2IiYnB/v37pT7LyclBUlISbG1tpcrNzc1hYmKCJ0+eKK2uRLOp0yLa6rSShJBdWWxNtWiMH1ITpbpmDQoKMdWicaX2K+S5s43wViQx8qfeES7RQC5RPrbHLzv5QTw+DUCV3A8+js8lcsbXsmLq8C6Tj1hPqBgzZswnG3Z378q+0OWpU6cOateurfDzjIwMhIeHY9y4cTINOPHnAGBiIvsXobGxMTIzKbRP2KHkvNVXUN+e+LOWDawzc0uS82bm4s9aNgjq21PoqlUY24kCfCT8LS8aWBbbxMRcji90wmE+js9lQgcfKZCI+mGdxLigoAARERE4evQosrOzUVxqEGxRURGysrKQmZmJhIQEpVXujz/+gKWlJUJDQ+V+Lp79JW92FcMw0NJi3XYl1Rwtoi0sLt1YfHSfB/XtiaBK7UH1sInw8pHwl4/ExFz2K/TMTr6OzzZypk7jcgl/WLd+Fi9ejGXLliEtLQ2GhoZ4+fIlrKysoKOjg9evX6OgoADh4eFKq1hcXBwOHDiA33//HcXFxSgsLJQ0KMX/F0fs5EXosrOzYWpqqrT6EM1Gf+0Kh0uaB1rbVrn4SPjLR2JiLvsVOuGw0MenZcUIwCFyd/jwYXh4eGDDhg14+/YtvL29MWPGDNjb2+PUqVMYPXp0uTNeuTpy5Ajy8vLQrVs3mc+cnJwwZswYjB07FhYWFnj27JnU5ykpKcjMzJTblUuIPPTXrnCD0LmkeeBjsHh1x3YMJx/Lf3E9vryEx2X3K/TMTi7H5+udU6dxuYQfrBt3ycnJGDJkCLS0tGBhYYHatWvj+vXrsLe3h7e3N3r37o0dO3YgKEg5nRtjxoxBcLB0NvMdO3Zg586diIqKQr169QAAbdu2RVxcHKZMmSKZMXvkyBFoa2vDw6P6/GImlaNOs1D5IOQgdC7dWNR9Lhy27wif75JIJAJKNe7kDckRemYn2+MLPfGDaDbWjTsDAwOpyFzDhg3x4MEDyddffPEFjhw5orSK2djYwMZGei3CkydPAgCaN28uKRs+fDgOHDiAESNGICQkBE+fPsXChQvRv39/WFtbK60+RPNV5792uSZJVSYuaR64Jt0lysX2HeHjXeKS8FjomZ1sji/kO0c0H+sxd59//jlOnz4t+bpJkya4fv265Ovk5OQqXTZGzM7ODpGRkcjOzsa4ceOwfv16DBkyRKnj/wjRdEIOQtefGAIY6EsXKujGCnfzgKG29N+k1a37vLrStKit0BM/iGYTMfIWHJTj8OHDmDBhAtzc3BAREYF///0XQ4cORe/evdGkSROsWbMGLi4uWLt2Ld915k1KSiaKi1ldDkIEw8dsUaEXBhd6tixRfS4rlshNNm2dmYsbo8dXeL9CPU9Cv3NEvWlpiVC7tuIeC9aNOwD4559/sH79euzbtw/a2tpYsGAB/vrrLwCAtbU1/vrrL9jZ2VW+1gKhxh1RdWUTuQIlkavKzoYrO/4HAGCgX6WLoxNSni19R2BapxYyyab/OHwTg6IjKrRPvt4nNuidI5Wh1MadPK9evUJaWhrs7OyklgBTR9S4I6rOLXqrwqWd4vsGy/kO9oResomQ8mT4hWJPLV3M93ZEUg1DWKXnYPKpu+iZWlDhSBef7xMb9M6RiuK9cSeWkZGBOXPmYNasWcrYnSCocUdUncXGNZD3hIoAJIeEVXV1CKkyfES66H0i6upTjbtyZ8u+ePEC69evx40bNwAAjo6O+Pbbb9GoUSOp7Q4dOoRZs2YhJSVFrRt3hKg6mi1Kqis+UpzQ+0Q0lcLG3e3bt/HNN98gOzsbhoaG0NfXx927d3HgwAH8/fffcHBwQGpqKqZPn47jx49DW1sbYWH0lw4hfKJky0Qd8DVJQdkpTuh9IppKYSqUZcuWoaCgAIsWLcL169dx8eJF/PPPP6hbty5mzpyJ169fo1+/foiNjYWrqyt2796NCRMmVGHVCal+aGkhourUaYk4ep+IplI45s7T0xNdu3aVyRcXGxuLcePGoXnz5khISMD333+PkJCqWdaFbzTmjhCiKYRK8SH0JAW+0OQHokoqPOYuPT0dzZo1kyl3dnZGcXExnj59im3btsHZ2Vk5NSWEEKIUZVN8iKNnAHhv4GlasmGAlgoj6kdh466wsFBuahN9/ZJM8mFhYdSwI+QT1OmvfUoOrPrY3qNZ8ZelxpEBQE5RodylupSN6yQFoZ87NsfPW7QRe23ryKZhqeRSYUKfO9FcrJcfK0teVI8Q8pH4r30m6Q3AMJK/9vP3xwldNRnqNE6quuJyj4SMnnFZIk7o547t8feY6WFaZxe8qmkERiTCq5pGmNbZBXvMKp7bVehzJ5qtwo07IdaRJUSdlLcwuKopL9JDVAOXe6QoSlYVKT64TFIQ+rlje/z5Pk5SK2MAQK6uDub7OPF+bEIqotw8d1evXkVRUZFUWVZWFgDg3LlzSE5OlvmeXr16Ka92hKgxdVoYXBPHSWkaLveIrxQfUdF7MDv5KZKM9WGVlYepFo0R1LenzHaBTZqy6l4U+rlje/wkOWvalleuzGPzSZ2GjRBuym3c7dixAzt27JAqE0+uXbt2rVT0jmEYiEQiatwR8v9ElnXlLwxuWVeA2pSPkrmqPi73SNywUuZ4rqjoPfghNRG5/9+geWVigB9SE4HoPXIbeGwI/dyxPb6Zvj7e5+XJbGf2/2PQ+Tw2X2iSiGZT2LibPXt2VdaDaLDqOmhYf2KI3OWS9CeqXuogSuaq+sLdPDDubBwKSmWv0hWJFN4jttEztmYnP5U07MRydXUwO/kpgiq4T6GfO7bHV7RIZ2UW7xT63MsbNlKZxh1FA1WDwsZd7969q7IeREMJmZJBaHwsl8QXPiI9RPlEIpFUi6Iqxz6/MpYfpVJUzobQzx3b46fmy0btyitX5rH5wsewEYoGqg6FSYyrI0pirHyamtCUkKom9LtktX4VirRk5+BpFxcjacgo3o8vJKGvPaD8HpAMv1D5w0as6sH0+AaV2SeR71NJjCs8W5YQNlRh0DAhmkDod0lew668ck3CJb0LH/hIm6I/MQQwKBN1reSwEXWaRKbpNP+tJIISMiUDqd52Pn4It+itsNi4Bm7RW9U+f5jQ75KNguMoKtckQq9By0faFL1uPjD4bRxEVvUAkQgiq3ow+G1cpbpPFU0WU8VJZJqu3NmyhFSW0IOGSfWkiWM9hX6XhD6+0JQ9QYULvqK2et18lDoWTp0mkWk6pUbu8vPzlbk7ogGE/ouXVE+amCBW6HdJ6ONXZ0JHbdniIxpIKob1hAo/Pz9MmzYNfn5+cj/fv38/fv/9d1y6dEmpFaxKNKGCEM1gsXEN5L3JIgDJIWFVXR1SzSh78kPZSDRQEjWlxnX19akJFQq7Zd+/f4///vtP8vXLly9x69Yt1KhRQ2bb4uJiHDt2jCJ3hBCVIHSCWFJ98TEkQOi0KUT9KIzcZWVloXPnznj7lt0sF4Zh0KVLFyxcuFCpFaxKFLkjRPWxiYrsfPxQbsLfpe18VPIXopCJvinprHKpQtoUovkqHLkzNjbGqlWr8ODBAzAMg2nTpqF///5wdXWVcxAtmJubo02bNsqpNSGEyMElKiJkwl8uhJz8QUlnlU/olDWEAJ+YLevk5AQnJycAwMmTJxEcHAwHB4cqqRgh1U11XaaNi/ImSpS+VrPiLyO/uFhqu/ziYpntJJ8JGL1ie0584GsJKr6eZXV4R/gaEiD0ubM9PkWCVQPr2bJXr17Fvn37+KwLIdUWH0lKNRHbqAiX6Ik4esUkvQEYRhK9yt8fV/kKsyBkpIePpLN8Pcvq8o7wkfBY6HNne3yh3yXyEevGXU5ODmxsbPisCyHVliam7uAD25QQXFJHlBe9qgpCprngI+ksX8+yurwjfKSMEfrc2R5f6HeJfMQ6iXFISAgiIyPx2Wefwd3dnc86EVLt0Dgddtgm0uWScFfoJZOETA6sPzEEO7b8g/meTZFUwxBW6TmYfP4h+g/qV+F98vUsq9M7ouyEx0KfO9vjC/0ukY9YN+5u376Nt2/fYvDgwTAwMECtWrWgVWZNQZFIhNjYWKVXkhBNR6k72GGbEoJL6giRZV35i51X0ZJJQqa52Odog/DOLsj5/6yAr2oaIbyzCwwdbRBYwX3y9SxX53dE6HNne3yh3yXyEevGXV5eHpydnfmsCyHVVnVf2okLtlERttvpTwxBbvgioKBUt5OuTpUumSTU0laz4i9LGnZiOWAqNZmDr2e5Or8jQp872+PT8mOqg3XjbvPmzXzWg5BqjZKUCqxsuk92C/eoPXnRmPLK2eDrWa7O74jQ5872+OJZsTRbVnislx9j4+7du3B0dFTW7qocJTEmQqIUAsLI8AvFnlq6mO/t+HHc2am76JlaANPjG4SuHq+sNkWgSM6vAG2RCEnfjJApr87PaHU+d6J6KpzEuKyCggJERETg6NGjyM7ORnGpHFJFRUXIyspCZmYmEhISKldjQqohSiYrnD1mepjWqQVydUt+HL6qaYRpnV2AwzcxSNiq8U5ew05ReXV+RqvzuRP1xDoVyuLFi7Fs2TKkpaXB0NAQL1++hJWVFXR0dPD69WsUFBQgPDy8whVJSEiAk5MTXr9+LVV+6NAhBAYGwtXVFd7e3pg6dSpSUlKktrl16xYGDx4MV1dXtGvXDgsXLkRBQUGF60JIVaMUAsKZ7+MkadiJ5erqYL6Pk0A1qjo2Cgbkyyuvzs9odT53dZO/Pw4ZfqFId+qKDL/Qaptjj3Xj7vDhw/Dw8MCJEyfw119/AQBmzJiBI0eOYM2aNSgsLISurm6FKvH48WOEhYWhsFA6j87BgwcxYcIEODk5YdmyZZgwYQIuXryI0NBQ5OfnAwCePXuG0NBQ6OvrY/HixRg6dCjWr1+P2bNnV6guhAiBUggIJ8nEgFO5JuGScLc6P6PV+dzVCSVR/oh14y45ORkdO3aElpYWLCwsULt2bVy/fh0A4O3tjd69e2PHjh2cDl5YWIitW7eib9++yMvLk/l8zZo18Pb2xm+//YZ27dqhd+/eWLx4MR48eIDTp0vWXoyIiICpqSlWrlwJb29vDB06FFOnTsXff/+N5ORkTvUhRCh8JJMl7AiZRFhoXBLuVudntDqfuzqhCOtHrBt3BgYGUpG5hg0b4sGDB5Kvv/jiC7x48YLTwa9du4b58+dj6NChmDx5stRnDMPA09MT/fv3lypv0qQJAOD58+cAgHPnzsHHxwd6enqSbTp16oSioiKcPXuWU30IEYr+xBDAQF+6UEEKgZ2PH8IteissNq6BW/TWKl9+SejjKxsfy0Wpk8AmTRHfNxjJIWGI7xuscAYml2dU0/B17pr2LgmNIqwfsZ5Q8fnnn+P06dMICgoCUNLIEkfugJLInkgk4nRwOzs7xMbGonbt2ti1a5fUZyKRCD/++KPM94iTJH/22WfIyclBUlISbG1tpbYxNzeHiYkJnjx5wqk+hAiFbQoB8RqP4nxT4jUeAVRJWgShj88HodNMqIvqnOaCj3PXxHdJaJRE+SPWjbvg4GBMmDABAwcOREREBLp27YqdO3di6tSpaNKkCTZs2AAXFxdOB69Tpw6n7Z8/f465c+fCyckJ7dq1w7t37wAAJiay3SfGxsbIzFS9ZWkIUUSvm88nf1mUt8ZjVfxCEPr4fBEqibC6YfOMaipln7umvktCoiTKH7Fu3HXq1Am///471q9fD0NDQ3h6euLbb7+VTK6wtrbG1KlTeavof//9h2HDhkFHRweLFy+GlpYWxCn65EUMGYaRWR6NEHWnLmtMEkLKR++S8lXn6HJZrBt3ANCvXz/06/dxQenvv/8eX3/9NdLS0mBnZyc17k2ZLl26hLFjx8LIyAgbN25Ew4YNAXyM2MmL0GVnZ8PU1JSX+hAiFHVZY1Js5+OH1N1JiBxCv8uaqjpHl0vjHNoqLCzE9evXcfDgQbx79w41atSAtbU1bw27gwcPYtiwYbCwsEBUVBTs7OwknxkbG8PCwgLPnj2T+p6UlBRkZmbKjMUjRN0JPfify/HFY4oSszLB4OOYIho0Tojw7zLRbJwad4cOHUKHDh0wcOBAfP/993j48CGuXbsGb29vrF27VumVO3PmDH744Qe4urpi+/btsLCwkNmmbdu2iIuLk+S9A4AjR45AW1sbHh70khDNwiV1hdDHL29MEakYml2pOYR+l4lmY90te/bsWXz//fdwc3PD8OHDMWfOHACAjY0N7O3tsWDBAtStWxc9e/ZUSsXy8/MRHh4OIyMjjBw5Eo8ePZL63MrKChYWFhg+fDgOHDiAESNGICQkBE+fPsXChQvRv39/WFtbK6UuhKgSoQf/sz0+jSlSLppdqXmEfpeJ5mIduVuxYgWcnZ2xadMmqQacnZ0dtm3bBldXV2zcqLxEgTdv3kRycjLS09MxdOhQBAUFSf3buXOn5PiRkZHIzs7GuHHjsH79egwZMqRSS6ERQiqvOicH5gNFQgkhbLGO3CUkJGDixIlyZ6Dq6OigW7du+PPPPytckT59+qBPnz6Sr1u1aoX79++z+l53d3fOq2MQQvgV7uYhFWkCaEyRImwmnlAklBBh5O+PU7sZuKwbd7q6ujJrv5aWmppa4bVlCSGah5IDs8O2u5VmVxJS9cTr1Ypz54nXqwWg0g081t2yHh4eiI6OlrsG7Js3b7Bt2za0bNlSqZUjhKg3tktbaaL8/XHI8AtFulNXZPiFKly8nG13K1+zK2mShuZh++yRT1PX9WpZR+4mTZqEoKAg9OjRA15eXhCJRDh+/DhOnjyJmJgY5OfnY9y4cXzWlRBC1AKXv/bZdrfyEQmlSRqaR10jTapKXderFTHiZR5YuH//PmbOnIkrV65IlTs7O2P69Omclx9TNSkpmSguZn05SDVGyXlJeTL8QuWvcWlVD6bHN0iVuUVvldvdamNsgvi+wXxVUfBjazK2Px/4GMvF5dkjn6aq11NLS4TatRUPyeC0QoWDgwM2b96M1NRUPH/+HMXFxahfvz7q1q1+i/KS6ouiHeRTuPy1L+TEE5qkoXxsfz7wFWFT10iTqlLX9WortPhqrVq18MUXX8DFxYUadqTaoZQU5FNElvJ/LsorD2zSFAM+s4f2/6+RrS0SYcBn9lXyhwKlq1E+tj8f+BrLxeXZI5+m180HBr+Ng8iqHiASQWRVDwa/jVP5Lm6FkbupU6dy3plIJMIff/xRqQoRouoo2kE+hctf+zsfP8Tfjx6g6P9HyBQxDP5+9AAe9Sx5b+BRuhrlY/vzga8Im7pGmlSZOq5Xq7BxFxMTI7dcJBJB0TA9atyR6oBSUpBPEf8iYDOeqrxID9+NO0pXo3xsfz6ILOvKH8tVyQgbl2ePaC6Fjbvjx4/LlKWlpaFPnz6YP38+XF1dea0YIaqKoh2EDbZ/7VMkWLOw/fnAZ4SNj0gTTSJTLwobd/Xr15cpMzIyAgDUrl1b7ueEVAcU7SDKJGQkmCYHKR/bnw/qFGGj50T9cEqF8uHDB7Rp0wbr169HmzZt+KyXICgVCiFEWdimuSj7ixMoifQs9PSS+cWp7OgJ11QoFL2pnihljupRaioUQgghn8YlzQXbSA8f0RMuXcIUvam+aOiA+qHGHSGEKFl5aS7kRe8CmzT9ZAOJj4kXXLqEhZz4QYRFk8jUT4Xy3BFCCFGMjzQXfERPuKxXS9Gb6ouvdY0JfxRG7souMQYAGRkZAEqWIdPRkf+trVq1UlLVCCFEPXFNc8FmLBsf0RMuk4MoelN9BTZpistvXmPTgwQUMUyVJtomFaNwQkWzZs0g+v+M6aUxDCO3XCwhIUF5tatiNKGCEKIMZcfcAQAM9OVmtmc7oYLLxAs+CH18Ihy696qnwhMqRo8eXW4jjhBCiHx8JDEWOgWP0McnwqHxluqHUyoUTUeRO0JIVbPYuAbyfuqIACSHhFV1dYiKEjINDT2jqudTkTuaUEEIIQKqpafPqZxUP+Ju0cSsTDD4mIZm5+OHVXJ8ReMqabyl6qLGHSGECEjR6BcaFUPEyusWrQo0W1b9UJ47QggR0Ie8PE7lpPoROg0NjbdUP9S4I4QQAVGKEeXTtGXSVOEZYZNom6gO6pYlhBABUZeXcgk9Po0P9IwQrlg37s6ePVvu5/n5+fjzzz8rXSFCCKlOAps0xUJPL9gYm0CEksXYKX9YxQk9Po0P9IwQrlinQmnWrBkGDhyIKVOmwMDAQOqz+Ph4TJs2Dc+ePaMkxoQQogL46JpUh+5OvtJ25O+PY5W3kJCqoLRUKP369cO2bdvQs2dP3Lx5EwCQm5uLWbNmYdCgQUhNTcXMmTMrX2NCCCGVwkfXpLp0d/KRtkO84giT9AZgGDBJb5A7Yyny98dVeJ+E8IlTEuNz585h+vTpePPmDYKCgnDmzBkkJiYiMDAQkydPRq1atXisKv8ockcI0QRu0VvlDsC3MTZBfN9gldknH/hYKivDL1T+WsFW9WB6fENFq0pIhVV4+TF52rZti5iYGEkUTyQSYcqUKRgyZEilK0oIIUQ5+EidIXQ6Drb4SNvBvH7LqZwQoXGaLXvu3DkEBQXhxYsX6NixI+rXr48///wTv/76KzIzVesFJ4SQ6oqPrsnqvEqByLIup3JChMa6cTdx4kQMHz4c2dnZWLlyJZYuXYp9+/Zh4MCBiIqKQqdOnXDgwAE+60oIIYSFAJuGnMrZUJd0HHyMDdSfGAIYlFkOzkC/pJwQFcRptmzv3r0xdepU1KhRQ+qza9euITw8nGbLEkKICuBrfJw6zJbl69xptixRJUobc/fXX3+hffv2cj9r2bIl9uzZg+XLl3OvISGEEKXia3ycOqxSwNe563XzocYcURusu2UVNezE9PX1KzWxIiEhAU5OTnj9+rVU+dmzZxEYGIgWLVrA19cXkZGRMt9769YtDB48GK6urmjXrh0WLlyIgoKCCteFEELUWXUeH1edz50QMU6zZXfv3o2jR48iOzsbxcXFkvKioiJkZWXh0aNHuH37NudKPH78GGFhYSgslM4qHh8fj5EjR6Jz584YP348rl27hnnz5oFhGAwbNgwA8OzZM4SGhsLV1RWLFy/Gf//9h0WLFiEzMxMzZszgXBdCCFF34W4ectOBqNr4OD5U53MnRIxTt+zChQuhq6sLExMTfPjwAZaWlkhNTUVOTg4MDAwwePBgTgcvLCxEVFQUFixYAF1dXZnPly5dCkdHR8myZl5eXigsLMTq1asxePBg6OnpISIiAqampli5ciX09PTg7e0NAwMDzJw5E2FhYbCwsOBUJ0IIUXd8pANRF9X53AkRY90tu2vXLjRr1gznz59HVFQUGIbBpk2bcPXqVcyYMQN5eXlo0aIFp4Nfu3YN8+fPx9ChQzF58mSpz/Ly8nD16lV07NhRqvyrr75Ceno64uPjAZSkZ/Hx8YGenp5km06dOqGoqOiT6+ESQoimCmzSFPF9g5EcEob4vsHVqnFTnc+dEIBD4+7ly5fo2bMnTExM0KBBA9SsWRNXr16FtrY2Bg4ciC5dumDjxo2cDm5nZ4fY2FiMGTMG2traUp+9ePECBQUFsLW1lSpv1KgRAODJkyfIyclBUlKSzDbm5uYwMTHBkydPONWHEEIIIUTdsW7c6ejowNjYWPJ1o0aNcP/+fcnXrVu3xtOnTzkdvE6dOqhdu7bczzIyMgAAJibSg2DFdcjMzFS4jXg7SqxMCCHVz87HD+EWvRUWG9fALXqryq1/SwjfWDfu7OzscP36dcnXtra2UpMn0tPTkZ+fr7SKidPviUQiuZ9raWmVuw3DMNDS4rQAByGEEDXHRxJjQtQN69ZPnz59sGvXLkyePBnZ2dnw9fXF1atXsXz5chw8eBAbNmxAs2bNlFYxU1NTAJCJvom/NjU1lUTs5EXosrOzJfsghBBSPcyKvyw1UxYAcooKMSv+skA1IqTqsZ4t+/XXX+P169fYunUrdHR00LFjR3Tt2lWSuNjExERmUkRlNGzYENra2nj+/LlUufhrW1tbGBsbw8LCAs+ePZPaJiUlBZmZmTJj8QghhGg2vpIYE6JOOPVbTpw4ERcvXoSenh5EIhEWLFiAzZs3Y/ny5Thy5AhcXV2VVjF9fX24u7vj6NGjKL1C2pEjR2BqagpnZ2cAQNu2bREXFyfVJXzkyBFoa2vDw4PyGhFCSHVCSYwJ4di4A0omVpTWqlUr+Pv7K5wYURmjRo1CfHw8Jk6ciFOnTmHx4sVYt24dwsLCYGhoCAAYPnw43r59ixEjRiAuLg7r16/H7Nmz0b9/f1hbWyu9ToQQQlRXuJsHdMuMw9YViSiJMalWFHbLTp06lfPORCIR/vjjj0pVqLQ2bdpg2bJlWLp0KUaPHg0LCwtMmTIFQ4cOlWxjZ2eHyMhIzJs3D+PGjYOZmRmGDBmCsWPHKq0ehBBC1IdIJAJK9fgomphHiKYSMaX7PEtp1qyZ5IVQsInszkQiJCQkKK92VSwlJRPFxezOlRBCSOXl749D3qKNYF6/hciyLvQnhkCvm0+F9+cWvRWJcsbX2RibIL5vcIX3u/PxQ1r1gqgMLS0RatdWPNRAYeTO3t4eDx48gLm5Ofz8/BAQEIA2bdrIXSaMEEII4Sp/fxxyZywFcvMAAEzSm5KvgQo38PiYUCFOryKehStOrwKAGnhEJSmM3AFAYmIiYmNjcezYMVy/fh1GRkbo0KEDAgICJGu4ahKK3BFClIUiPZ+W4RcKJumNTLnIqh5Mj2+o0D75iNzxFQ0kpKI+Fbkrt3FX2vv37xEbG4vY2FhcuHAB2tra8PT0REBAAHx9fVGzZk2lVVoo1LgjhChD2UgPABhq62Chpxc18EpJd+oqNTZOQiRCjTsHKrRPPq69xcY1kPebQQQgOSSsQvskpDKU1rgrLTMzE6dOnUJsbCxOnz6NvLw8uLu7o2PHjhg4cGClKiwkatwRQpSBIj3s8BG5A5QfNaX7SVQNL4270h4+fIi5c+fi7NmzNKGCEEJAkR62yo65AwAY6MPgt3GVmlShbBSJJaqmwhMqynPjxg2cOHECx48fx+PHj6GlpSXJd0cIIdVdfWMTuZEeSqQrTdyAU+ZsWT6IG3A0hpKoC1aRu/z8fJw/fx7Hjx9HXFwcUlJSYGBgAE9PT/j7+8PHxwe1atWqguryiyJ3hBBloEgPIYRPFY7cffjwASdPnsTx48dx7tw55OTkwMzMDB06dIC/vz/atWsHfX19XipNCCHqjCI9hBAhKYzcOTo6gmEY2NjYwM/PD/7+/mjZsqVGZ/qmyB0hhBBCVF2FJ1Q0a9bs40YsG3QikQh3797lWEXVQY07QgghhKi6CnfL9u7dm5cKEUIIIYQQ/lQ6FYomocgdIYQQQlQdL6lQCCGEEEVo6TVChEWNO0IIIUpTNg1MYlYmJp0/DQDUwCOkimgJXQFCCCGaY1b8Zan8fgCQU1SIWfGXBaoRIdUPNe4IIYQozUs5K3OUV04IUT5q3BFCCFEaRUus0dJrhFQdatwRQkg1tvPxQ7hFb4XFxjVwi96KnY8fVmp/4W4eMNSWHs5tqK2DcDePSu2XEMIeTagghJBqio/JD7T0GiHCozx3pVCeO0JIdeIWvRWJcsbC2RibIL5vsAA1IoSw8ak8d9QtSwgh1RRNfiBEM1HjjhBCqima/ECIZqLGHSGEVFM0+YEQzUQTKgghpJqiyQ+EaCaaUFEKTagghBBCiKqjCRWEEEIIIdUINe4IIYQQQjQINe4IIYQQQjQINe4IIYQQQjQINe4IIYQQQjQINe4IIYQQQjQINe4IIYQQQjSIWjTutm/fjs6dO8PFxQXdu3fH3r17pT4/e/YsAgMD0aJFC/j6+iIyMlKgmhJCCCGECEvlG3dRUVH45Zdf0KFDB6xcuRKenp744YcfcOjQIQBAfHw8Ro4ciSZNmmDZsmXo3r075s2bh3Xr1glcc0IIIYSQqqfyK1QMGDAAenp62LRpk6QsODgYWlpa2Lx5M0JDQ5GdnY0dO3ZIPv/zzz+xY8cOnDt3Dnp6eqyPRStUEEIIIUTVqf0KFXl5eTA2NpYqq1WrFlJTU5GXl4erV6+iY8eOUp9/9dVXSE9PR3x8fFVWlRBCCCFEcCrfuPvmm29w5swZHDp0CJmZmTh8+DBOnjyJnj174sWLFygoKICtra3U9zRq1AgA8OTJEyGqTAghhBAiGB2hK/ApXbt2xcWLFzFhwgRJWe/evTF8+HBcv34dAGBiIh2aFEf6MjMzq6yehBBCCCGqQOUbd6NGjcL169cxdepUODo64ubNm1i5ciVMTEzQpUsXAIBIJJL7vVpaKh+YJIQQQghRKpVu3MXHx+Ps2bOYPXs2+vTpAwDw8PBAjRo1MGPGDPTt2xeAbIRO/LWpqWnVVpgQQgghRGAqHdp69eoVAMDNzU2q3N3dHQCQkJAAbW1tPH/+XOpz8ddlx+IRQgghhGg6lW7ciRtnV65ckSq/ceMGAKBJkyZwd3fH0aNHUTqjy5EjR2BqagpnZ+cqqyshhBBCiCpQ6W5ZJycn+Pv7448//kBWVhY+//xz3L59GytWrICXlxdatGiBUaNGYciQIZg4cSJ69+6N69evY926dfj+++9haGgo9CkQQgghhFQplU9inJ+fj+XLl2Pv3r1ISUlB/fr10a1bN4wYMUKSoPjYsWNYunQpnjx5AgsLCwQHB2Po0KGcj0VJjAkhhBCi6j6VxFjlG3dViRp3hBBCCFF1ar9CBSGEEEIIYY8ad4QQQgghGoQad4QQQgghGoQad4QQQgghGoQad4QQQgghGoQad4QQQgghGoQad4QQQgghGoQad4QQQgghGoQad4QQQgghGoQad4QQQgghGkRH6AoQQgghpHw7Hz/ErPjLeJmVifrGJgh380Bgk6ZCV4uoKGrcEUIIISps5+OHmHT+NHKKCgEAiVmZmHT+NABQA4/IRd2yhBBCiAqbFX9Z0rATyykqxKz4ywLViKg6atwRQgghKuxlVianckKocUcIIYSosPrGJpzKCaHGHSGEEKLCwt08YKgtPUTeUFsH4W4eAtWIqDqaUEEIIYSoMPGkCZotS9gSMQzDCF0JVZGSkoniYrochBBCCFFdWloi1K6tuFueumUJIYQQQjQINe4IIYQQQjQINe4IIYQQQjQINe4IIYQQQjQINe4IIYQQQjQINe4IIYQQQjQINe4IIYQQQjQINe4IIYQQQjQINe4IIYQQQjQILT9WipaWSOgqEEIIIYSU61PtFVp+jBBCCCFEg1C3LCGEEEKIBqHGHSGEEEKIBqHGHSGEEEKIBqHGHSGEEEKIBqHGHSGEEEKIBqHGHSGEEEKIBqHGHSGEEEKIBqHGHSGEEEKIBqHGHSGEEEKIBqHGnYAYhsGGDRvw1Vdf4YsvvkCPHj2wb98+qW3Onj2LwMBAtGjRAr6+voiMjBSotgQAxowZg4CAAKkyukfCKywsxBdffAEHBwepf66urpJt6D6phitXruDrr79GixYt0K5dO/z+++/IysqSfE73STiXLl2SeYdK/4uJiQFA90gd0NqyAlqzZg2WLl2KsWPHwsXFBadPn8bkyZOhra2NLl26ID4+HiNHjkTnzp0xfvx4XLt2DfPmzQPDMBg2bJjQ1a929uzZg2PHjqFhw4aSMrpHquHJkyfIy8vD3Llz0bhxY0m5llbJ3690n1TDjRs3MGTIEPj6+mLVqlV49uwZFi5ciPfv32PRokV0nwTm5OSEqKgoqTKGYRAeHo7s7Gx4e3vTPVIXDBFEfn4+06pVK+a3336TKh80aBDz9ddfMwzDMCEhIUy/fv2kPp83bx7j7u7O5OXlVVldCcO8fv2aadWqFePl5cX4+/tLyukeqYa9e/cyzZo1Y7Kzs+V+TvdJNQQHBzPBwcFMcXGxpGzLli2Mn58fk52dTfdJBW3YsIFp1qwZc+PGDYZh6F1SF9QtKxBtbW1s3rwZI0aMkCrX1dVFXl4e8vLycPXqVXTs2FHq86+++grp6emIj4+vyupWe9OnT0fbtm3Rpk0bSRndI9WRkJCAhg0bwtDQUOYzuk+q4f3797h69Sq+/vpriEQiSXlwcDBiY2OhpaVF90nFvHv3DkuWLJF0o9O7pD6ocScQLS0tODg4wMLCAgzD4N27d4iIiMD58+cRFBSEFy9eoKCgALa2tlLf16hRIwAl3VCkavzzzz+4c+cO/ve//0mV0z1SHffv34eenh6GDRsGV1dXtGrVCjNmzEBmZibdJxXx4MEDMAyDmjVrYsKECXBxcUHLli3x888/Izc3l+6TClq6dCm0tLQwYcIEAPQzT53QmDsVcPToUYwbNw4A0KFDB/To0QMJCQkAABMTE6ltjY2NAQCZmZlVW8lq6uXLl5g9ezZmz54Nc3Nzqc8yMjIA0D1SBffu3UNmZib69euHkSNH4vbt21i2bBmePHmCSZMmAaD7JLT3798DAH766ScEBARg1apVuH//PhYvXoy8vDwEBQUBoPukKt6/f4/du3dj6NChqFGjBgD6madOqHGnAhwdHbFlyxbcv38fS5YswYgRIyR/KZXuvihNPFCc8IdhGEybNg3e3t746quv5H4O0D1SBYsWLULNmjXh4OAAAGjVqhVq166NH374AefOnQNA90loBQUFAAA3Nzf8/PPPAIA2bdqAYRjMnTsX/fv3B0D3SVXs2LEDxcXF+OabbyRl9DNPfVDjTgU0aNAADRo0QKtWrWBiYoIff/xR8hKV/UtI/LWpqWmV17O62bp1K+7fv499+/ahsLAQwMcfboWFhZJ7QPdIeB4eHjJlHTp0kPqa7pOwxNEdLy8vqfJ27dphzpw5uHXrFgC6T6riyJEjaN++vVSPBf3MUx/UuBNIamoqTp48iTZt2sDCwkJS7ujoCABITEyEtrY2nj9/LvV94q/LjnkgynfkyBF8+PAB7dq1k/nMyckJv/zyC90jFZCSkoITJ07gyy+/RIMGDSTlubm5AIDatWvTfVIB4hQ1+fn5UuXiiJ6NjQ3dJxWRnJyMu3fvYsiQIVLlDRs2pHukJiiGKpDi4mL89NNPMjmFxF1IzZs3h7u7O44ePSqJFgElDQ5TU1M4OztXaX2ro19//RXR0dFS/3x8fGBpaYno6Gh06tSJ7pEKEIlEmDFjBrZs2SJVfvDgQWhra8PT05Pukwqws7ND/fr1cfDgQanyuLg46OjowNXVle6Tirh58yYAoGXLllLl+vr6dI/UBEXuBGJubo6BAwciIiICBgYGaN68Oa5du4Y1a9agX79+aNKkCUaNGoUhQ4Zg4sSJ6N27N65fv45169bh+++/l5vygShXkyZNZMpq1aoFPT09NG/eHADoHqkAc3NzBAcHY/PmzTAxMYG7uzuuXbuG1atXIzg4GI0aNaL7pAJEIhEmT56MSZMmYfLkyejTpw9u376NVatWYfDgwTA3N6f7pCIePHgAQ0ND1K9fX+YzukfqQcSUbn6TKlVQUIANGzYgOjoar169gqWlJfr164fhw4dLBqYeO3YMS5cuxZMnT2BhYYHg4GAMHTpU4JpXXz/99BOuXbuGY8eOScroHglP/C7t3LkTL1++hIWFBfr370/vkgqKjY3FihUr8OjRI9SuXRtBQUEICwuj+6RCfvnlF5w4cQKnT5+W+zndI9VHjTtCCCGEEA1CY+4IIYQQQjQINe4IIYQQQjQINe4IIYQQQjQINe4IIYQQQjQINe4IIYQQQjQINe4IIYQQQjQINe4IIYSjCxcuwMHBAa1bt5ZZTosQQoRGjTtCCOFo//79MDIyQmpqKk6cOCF0dQghRAo17gghhIP8/HwcPXoUPXv2hKmpKWJiYoSuEiGESKG1ZQkhhINTp04hPT0drVu3RmpqKo4ePYq3b9+ibt26QleNEEIAUOSOEEI42bdvH0QiEVq1aoWAgAAUFRVhz549MtudOnUK/fr1g4uLC/z8/LBlyxaEh4fD19dXartHjx5h9OjRcHd3R4sWLTBgwACcOXOmqk6HEKKBqHFHCCEsZWZm4uTJk3BxcUGdOnXg7e0NPT09ma7ZuLg4jBo1CgUFBZg4cSK++uorzJ07F7GxsVLb3b9/H0FBQXj06BHCwsIwceJEFBYWYsSIETh48GBVnhohRINQtywhhLB05MgR5OXloWPHjgAAExMTeHp64uTJk/j333/xxRdfAAD++OMPNGjQAH///TcMDAwAAG5ubhg9ejSMjY0l+5s5cybMzc0RExMDIyMjAMCgQYMQEhKCWbNmwd/fH3p6elV8loQQdUeRO0IIYWnfvn0AgICAAEmZ+P/i6N29e/fw/PlzDBgwQNKwAwB/f3/Y2dlJvv7w4QMuX74Mb29v5Obm4v3793j//j3S09MREBCAd+/e4datW1VxWoQQDUORO0IIYeHNmze4fPkyGjduDJFIhMTERABAs2bNIBKJcODAAUydOhXPnj0DADRq1EhmH7a2tkhISAAAvHjxAgCwefNmbN68We4xk5KS+DgVQoiGo8YdIYSwcPDgQRQVFeHp06fw8/OT+TwtLQ2xsbFgGAYA5Han6uvrS/5fVFQEAAgODoa/v7/cY3722WfKqDohpJqhxh0hhLAgniU7Z84cmJiYSH127949LFu2DDExMRg7diwA4OnTp2jXrp3Udk+fPpX8v379+gAAbW1teHp6Sm336NEjJCYmwtDQkIczIYRoOhEj/jOTEEKIXE+fPsVXX32F1q1bY9OmTTKfFxQUwMfHB+/fv0dcXByCgoJQq1Yt7NixQxLBu3HjBgYMGABra2vJqhaBgYF49uwZDhw4AAsLC8m+goODce/ePZw6dQpmZmZVd6KEEI1AEyoIIeQTxBMp+vbtK/dzXV1dBAYGSnLe/fTTT7h37x4GDBiAjRs3YtGiRRgyZIhMV+306dORn5+PwMBArFixAlu3bkVISAhu3ryJMWPGUMOOEFIhFLkjhJBP+Oqrr5CSkoKzZ89KzYAt7eXLl/D390fjxo1x6NAhHDp0CKtWrcLjx49hYWGBsLAw7N69G+/fv8fhw4cl33fnzh0sW7YMV69eRWFhIWxtbfHNN9+gd+/eVXV6hBANQ407QghRoqKiIqSlpcHc3Fzms+7du6NGjRrYunWrADUjhFQX1C1LCCFKVFRUBC8vL8yYMUOq/MGDB3j48KEk0TEhhPCFZssSQogS6enpoVOnToiOjoZIJIKzszPevHmD7du3w8zMDEOGDBG6ioQQDUfdsoQQomS5ublYt24d9u7di6SkJJiamqJNmzaYMGECbGxshK4eIUTDUeOOEEIIIUSD0Jg7QgghhBANQo07QgghhBANQo07QgghhBANQo07QgghhBANQo07QgghhBANQo07QgghhBAN8n+6kCFsrEamogAAAABJRU5ErkJggg==\n",
      "text/plain": [
       "<Figure size 720x432 with 1 Axes>"
      ]
     },
     "metadata": {},
     "output_type": "display_data"
    }
   ],
   "source": [
    "# Create another figure\n",
    "plt.figure(figsize=(10,6))\n",
    "\n",
    "# Scatter with positive examples\n",
    "plt.scatter(df.age[df.target==1],\n",
    "            df.thalach[df.target==1],\n",
    "           color='crimson')\n",
    "\n",
    "\n",
    "# Scatter with negative examples\n",
    "plt.scatter(df.age[df.target==0],\n",
    "           df.thalach[df.target==0],\n",
    "           color='darkcyan')\n",
    "\n",
    "# Adding some helpful info\n",
    "plt.title('Heart Disease in function of Age and Max Heart Rate')\n",
    "plt.xlabel('Age')\n",
    "plt.ylabel('Max Heart Rate (thalach)')\n",
    "plt.legend([\"Disease\", \"No Disease\"]);\n",
    "plt.grid()"
   ]
  },
  {
   "cell_type": "markdown",
   "id": "d472bf03",
   "metadata": {},
   "source": [
    "### ***What can we infer from this?***\n",
    "\n",
    "* It seems the younger someone is, the higher their max heart rate (dots are higher on the left of the graph) and the older someone is, the more green dots there are. But this may be because there are more dots all together on the right side of the graph (older participants).\n",
    "\n",
    "\n",
    "* Both of these are observational of course, but this is what we're trying to do, build an understanding of the data.\n",
    "\n",
    "\n",
    "* Let's check the age **distribution**."
   ]
  },
  {
   "cell_type": "code",
   "execution_count": 271,
   "id": "2818bba0",
   "metadata": {},
   "outputs": [
    {
     "data": {
      "image/png": "iVBORw0KGgoAAAANSUhEUgAAAY4AAAEACAYAAACkvpHUAAAAOXRFWHRTb2Z0d2FyZQBNYXRwbG90bGliIHZlcnNpb24zLjUuMCwgaHR0cHM6Ly9tYXRwbG90bGliLm9yZy8/fFQqAAAACXBIWXMAAAsTAAALEwEAmpwYAAAdHElEQVR4nO3df1RUdf7H8dcAogasKZG2IiqeXU1QpLTV/MWaQKj486i5ah7zrNHBTNPKLYva8qBoIbCt4vqj3NxqqbP+/p390DynVDQzjUo5ga61Km4qBoJzv3/4hW3EH3xgcIaZ5+Mc/pjP586978+ZYV5z5977uTbLsiwBAFBNPq4uAABQvxAcAAAjBAcAwAjBAQAwQnAAAIwQHAAAIwQHAMCIn6sLuFXOni2W3e7cS1aCgwN15swFp66zvmDs3jl2ybvH701j9/GxqWnTgGv2eU1w2O2W04OjYr3eirF7L28evzePvQI/VQEAjBAcAAAjBAcAwAjBAQAwQnAAAIwQHAAAIwQHAMCI11zHAcBR04AG8rutUY2eGxISVOPtll8s0dnisho/H65HcABeyu+2Rjoa0vuWb7fdqZ0SwVGv8VMVAMAIwQEAMOLy4NizZ4/GjBmjqKgo9erVSy+//LKKi4sr+3ft2qURI0YoKipK/fr10/Lly11YLQDApcFx4MABTZw4USEhIVq0aJGSk5O1du1azZ49W5KUm5urpKQkhYeHKysrS4mJiUpLS9OyZctcWTYAeDWXHhxfsGCBunTpooyMDNlsNt1///2y2+1asWKFfv75Z2VmZqpjx46aP3++JKlPnz4qLy/X4sWLNX78ePn7+7uyfADwSi7b4ygqKtLevXs1ZswY2Wy2yvaxY8dq+/bt8vHx0d69exUXF+fwvPj4eJ07d065ubm3umQAgFwYHN98840sy1KTJk00bdo0denSRffee69SUlJUUlKiwsJClZWVqW3btg7Pa926tSQpPz/fFWUDgNdz2U9VRUVFkqRZs2YpNjZWixYtUl5enhYuXKjS0lKNHj1akhQYGOjwvICAK3ekunDBO+7CBQDuxmXBUVZ25QKge+65RykpKZKkHj16yLIszZs3T6NGjZIkh5+xfsnHx2xnKTg48OYL1UBtrqCt7xh77dlLSuXTqKFT1lWf1Of3Tn2u3VlcFhwVew59+vRxaO/Vq5fmzp2rL7/8UlLVPYuKx0FBZi/emTMXnH7Lx5CQIJ06dd6p66wvGLtzxh4SEuSSq7el/7+C20Xq63vHm973Pj62637hdtkxjjZt2kiSLl265NBesScSGhoqX19fFRQUOPRXPL762AcA4NZwWXC0a9dOLVu21MaNGx3aP/zwQ/n5+Sk6Olpdu3bV1q1bZVn/21PYsmWLgoKCFBkZeatLBgDIhcFhs9k0c+ZM7d27VzNnztTu3bu1ZMkSLVq0SOPHj1ezZs302GOPKTc3V9OnT9fHH3+shQsXatmyZXr00UfVuHFjV5UOAF7NpRcADhgwQP7+/nr99df16KOPKjg4WMnJyXr00UclXTlYnpWVpczMTCUnJ6t58+Z6+umn9cgjj7iybADwai6fVr1///7q37//dftjY2MVGxt7CysCANyIyyc5BADULwQHAMAIwQEAMEJwAACMEBwAACMEBwDACMEBADBCcAAAjBAcAAAjBAcAwAjBAQAwQnAAAIwQHAAAIwQHAMAIwQEAMEJwAACMEBwAACMEBwDACMEBADBCcAAAjBAcAAAjBAcAwAjBAQAwQnAAAIwQHAAAIwQHAMAIwQEAMEJwAACMEBwAACMEBwDACMEBADBCcAAAjBAcAAAjBAcAwAjBAQAwQnAAAIwQHAAAIwQHAMAIwQEAMEJwAACMEBwAACMEBwDAiHFwTJ8+XR988IHKysrqoh4AgJvzM33Cnj17tHnzZgUFBSkuLk6DBg3S7373O9lstrqoDwDgZoyDY+fOnfrss8+0ceNGbdu2Te+//76Cg4M1cOBADRw4UJ07d66LOgEAbsI4OGw2m7p3767u3bsrJSVFu3bt0qZNm7RmzRqtXLlSoaGhGjRokBITExUeHl4XNQMAXKhWB8d9fX3Vt29fzZ07V2+//bYSEhJUWFioRYsWaeDAgXrooYe0fft2Z9UKAHADxnscv/Tdd99p8+bN2rRpk44dOyZfX1/FxMQoMTFRNptN77zzjh5//HFNmTJFycnJzqoZAOBCxsFx9OhRbdq0SZs3b9bRo0clSffcc49eeOEFJSQk6Pbbb69cdsCAARo1apTeeOMNggMAPIRxcAwcOFCS9Nvf/lbTp09XYmKi7rrrrusu36JFC126dKnmFQLwKPaSUoWEBLlk2+UXS3S2mEsJass4OCZPnqzExET95je/qdby6enp8vX1NS4MgGfyadRQR0N6u2Tb7U7tlAiOWjM+OP7kk08qICBACxYs0E8//VTZvmTJEs2dO1dnzpxxWJ7QAADPYhwc33zzjYYNG6YVK1bo5MmTle3nzp3TP/7xDw0dOlSFhYVOLRIA4D6Mg+PVV19VQECANmzYoA4dOlS2z5w5Uxs2bFCDBg20YMEC40KmTJmi2NhYh7Zdu3ZpxIgRioqKUr9+/bR8+XLj9QIAnMs4OA4cOKAJEyaoTZs2VfpatWqlcePGac+ePUbrXLNmjbZt2+bQlpubq6SkJIWHhysrK0uJiYlKS0vTsmXLTEsGADiR8cFxy7JUWlp6w/6SkpJqr+/HH3/UnDlz1KJFC4f2zMxMdezYUfPnz5ck9enTR+Xl5Vq8eLHGjx8vf39/09IBAE5gvMcRFRWld999V+fOnavSV1xcrJycHEVFRVV7fbNnz1bPnj3Vo0ePyrbS0lLt3btXcXFxDsvGx8fr3Llzys3NNS0bAOAkxnscU6ZM0bhx4yrno2rdurVsNpsKCgq0YcMGnTp1SqmpqdVaV05Ojr766iutX79eaWlple2FhYUqKytT27ZtHZZv3bq1JCk/P1/du3c3LR0A4ATGwREVFaUVK1Zo3rx5Wr58uSzLquzr0KGDUlNTFR0dfdP1nDhxQqmpqUpNTVWzZs0c+s6fPy9JCgwMdGgPCAiQJF24cMG0bACAk9RorqquXbsqJydHRUVFOnHihOx2u+666y7deeed1Xq+ZVl69tln1bdvX8XHx1+zX9J17/Hh42M+N2NwcODNF6oBV10B6w4YO+qj2r52vPa1nOSwWbNmVfYWqmPVqlXKy8vTunXrVF5eLul/YVFeXq6goCsvzNV7FhWPK/pNnDlzQXa7dfMFDYSEBOnUqfNOXWd9wdidM3Y+hG692rx23vS+9/GxXfcLd42C45NPPtG6det0+vRpXb58uUq/zWbTm2++ed3nb9myRWfPnlWvXr2q9EVEROjFF1+Ur6+vCgoKHPoqHl997AMAcOsYB8eqVav0yiuvSJKCg4NrdFrsSy+9pOLiYoe2119/XUeOHNFf/vIXhYaGatOmTdq6dasmTJhQ+ZPVli1bFBQUpMjISONtAgCcwzg4Vq5cqQ4dOuhvf/ub7rjjjhpt9Fp3Brz99tvl7++vTp06SZIee+wxTZw4UdOnT9ewYcO0f/9+LVu2TDNmzFDjxo1rtF0AQO0ZH2U+efKkRo8eXePQqK4ePXooKytLR48eVXJystatW6enn35af/zjH+t0uwCAGzPe4wgLC9Pp06edXsjcuXOrtMXGxlaZvwqeq2lAA/nd1sgl2+Y+DUD11eh+HHPmzFF8fHy178kBVIffbY24TwNQDxgHx759+xQQEKAhQ4aobdu2atasWZXrLW52VhUAoP4yDo6dO3dKunJL2J9//lknTpxwelEAAPdlHBw7duyoizoAlzK9DzYX7sGb1erK8R9//FE//PCDwsPD1bBhQ/n5+dVoOhDA1Vx1H+x2p3be8m0CtVWjT/l9+/Zp+PDhiomJ0UMPPaRDhw7p888/V0xMjDZu3OjsGgEAbsQ4OA4ePKiJEyequLhYEyZMqGxv0qSJ/Pz8NHPmTH388cdOLRIA4D6MgyMjI0OhoaFas2aNJk+eXDk5YadOnbR27Vq1a9dO2dnZTi8UAOAejINj//79Gj58uBo1alTlNNzAwECNGjVK3377rdMKBAC4lxod47jRxIalpaWy2+01LggA4N5qdM/x9evXX7Pv4sWLysnJqZyoEADgeYyDY+rUqTp8+LDGjRun1atXy2az6eDBg1q5cqWGDBmi48ePKykpqS5qBQC4AePrOKKjo5Wdna2UlBTNmzdPkpSeni5JCgkJUXp6urp37+7cKgEAbqNGFwD27NlT27Zt01dffaXCwkLZ7Xa1bNlSkZGR8vOr1TWFAAA3V+NPeZvNpsjISO7GBwBexjg4Hn744Wott3LlSuNiAADuzzg4jh8/XqXNbrfr7NmzKi0tVcuWLblPRz1X3RsqMdEf4J2cNjvu5cuX9cEHH2j27NmaNGlSrQuD67jqhkpM+AfUD06bytbX11dxcXEaOXKkFixY4KzVAgDcjNPnQG/Tpo2+/vprZ68WAOAmnBocly5d0tq1axUcHOzM1QIA3IjTzqq6dOmS8vPzde7cOT3++OO1LgwA4J6cclaVdOUYR3h4uAYNGqQ//OEPtS4MAOCeuOc4AMAINwgHABipsyvHf8lms+nNN980fh4AwP0YB4e/v7++++47/fDDD2rSpIlatWqlhg0bqrCwUP/5z3/k7++vO+64oy5qBQC4AePgGDdunKZOnarnn39eo0aNUoMGDSr7Nm/erFmzZumpp55SQkKCUwsFALgH42Mcr776qkaOHKmxY8c6hIYkPfjggxo3bpwyMjKcViAAwL0YB0dBQYHCw8Ov2x8SEqKTJ0/WqigAgPsyDo7w8HCtXbtWZWVlVfpKSkr0/vvv6+6773ZKcQAA92N8jGPy5MmaPn26hg0bptGjRys0NFSSlJ+fr3feeUcnT57U8uXLnV4oAMA9GAdHQkKCSktLNX/+fM2ZM0c2m02SZFmWwsLClJ2drW7dujm9UACAe6jRrWOHDh2qwYMH68svv9S///1vSVdmxe3QoUNlkAAAPFON7znu4+OjFi1aSLpy3KNhw4ayLIvgAAAPV6MpR/bt26fhw4crJiZGDz30kA4dOqTPP/9cMTEx2rhxo7NrBAC4EePgOHjwoCZOnKji4mJNmDBBlmVJkpo0aSI/Pz/NnDlTH3/8sdMLBQC4B+PgyMjIUGhoqNasWaPJkydXtnfq1Elr165Vu3btlJ2d7dQiAQDuwzg49u/fr+HDh6tRo0ZVjmcEBgZq1KhR+vbbb51WIADAvdToGIe/v/91+0pLS2W322tcEADAvRkHR1RUlNavX3/NvosXLyonJ0edOnWqdWEAAPdkHBxTp07V4cOHNW7cOK1evVo2m00HDx7UypUrNWTIEB0/flxJSUl1USsAwA0YX8cRHR2t7OxspaSkaN68eZKk9PR0SVcmOExPT1f37t2dWyUAwG0YB8fZs2fVs2dPbdu2TYcPH1ZBQYHsdrtatmypyMhI+fnV+JpCAEA9YPwpP2zYMI0cOVLJycmKiIhQREREXdQFAHBTxsc4ioqKFBISUhe1AADqAePgSExM1Lvvvqvjx4/XRT0AADdn/FOVj4+Pjh07pvj4eIWFhSk4OFg+Po75Y7PZ9OabbzqtSACA+zAOjk8//VRNmzaVdOViv4pp1QEA3uGmwfH111+rZcuWCgoKkiTt2LGjzosCALivmx7jGDZsmD766COHtsuXL2vPnj06f/58XdUFAHBTNw2OimnTf+ncuXN6+OGHdejQoTopCgDgvmo0yaF07UABAHi+GgeHM9jtdr399ttKTExUdHS0+vfvr9TUVF24cKFymV27dmnEiBGKiopSv379tHz5chdWDABw6fwgS5cu1cKFCzVp0iT16NFD+fn5yszM1Hfffadly5YpNzdXSUlJSkhI0BNPPKF9+/YpLS1NlmVp0qRJriwdALyWy4LDsiwtXbpUo0eP1owZMyRJ999/v5o2barp06fryJEjyszMVMeOHTV//nxJUp8+fVReXq7Fixdr/PjxN7wvCACgblQrOI4dO6Y9e/ZUPq44myovL++6kxp269bthussLi7W4MGDlZCQ4NAeHh4uSfr222+1d+9eTZs2zaE/Pj5eS5cuVW5uLrPwAoALVCs4Fi9erMWLF1dpr5hW/VqOHDlyw3UGBgZq9uzZVdq3b98uSerYsaPKysrUtm1bh/7WrVtLkvLz8wkOAHCBmwbHlClTbkUdkqQvvvhCS5YsUf/+/Sv3agIDAx2WCQgIkCSHA+gAgFvHbYJj3759SkpKUmhoqF555RXl5+dLujLv1bVcPT/WzQQHB958oRoICQmqk/UCqBu1/Z/lf97FZ1VV2Lhxo2bNmqU2bdpo6dKlatq0qU6fPi2p6p5FxeOKKVCq68yZC7LbnXvtSUhIkE6d8ryr5/nHgCerzf+sp/7PX4uPj+26X7hdeh2HJK1YsUJPPvmkunTpolWrVunOO++UJIWFhcnX11cFBQUOy1c8vvrYBwDg1nBpcOTk5Gju3LlKSEjQ0qVLHfYiGjZsqK5du2rr1q0OV6lv2bJFQUFBioyMdEXJAOD1XPZT1ZkzZzRnzhy1bNlSY8eO1eHDhx36w8LC9Nhjj2nixImaPn26hg0bpv3792vZsmWaMWOGGjdu7KLKAcC7uSw4du7cqZ9//lknTpzQ2LFjq/SnpaVpyJAhysrKUmZmppKTk9W8eXM9/fTTeuSRR1xQMQBAcmFwDB06VEOHDr3pcrGxsYqNja37ggAA1eLyg+MAgPqF4AAAGCE4AABGCA4AgBGCAwBghOAAABghOAAARggOAIARggMAYITgAAAYITgAAEYIDgCAEbe4AyAA3Ar2klKX3Dq2/GKJzhaX1Wq77oTgAOA1fBo11NGQ3rd8u+1O7ZQ8KDj4qQoAYITgAAAYITgAAEYIDgCAEYIDAGCE4AAAGCE4AABGCA4AgBEuAHRjTQMayO+2Rq4uAwAcEBxuzO+2Rq67yhUAroOfqgAARggOAIARggMAYITgAAAYITgAAEYIDgCAEYIDAGCE4AAAGCE4AABGCA4AgBGCAwBghOAAABghOAAARggOAIARggMAYITgAAAYITgAAEYIDgCAEYIDAGCE4AAAGCE4AABGCA4AgBGCAwBghOAAABjxc3UBAODp7CWlCgkJcsm2yy+W6GxxmVPXSXAAQB3zadRQR0N6u2Tb7U7tlJwcHPxUBQAwQnAAAIwQHAAAI/UiONavX6+BAweqc+fOSkhI0OrVq11dEgB4LbcPjk2bNmnmzJnq2bOnXn/9dd1333165plntHnzZleXBgBeye3PqnrttdeUkJCgZ599VpLUu3dv/fTTT8rIyNCDDz5Y59tvGtBAfrc1um6/q06xAwBXcevgKCwsVEFBgZ588kmH9vj4eG3atEmFhYVq1apVndbgd1sj155GBwBuxq2D49ixY5Kktm3bOrS3bt1akpSfn1/t4PDxsdW4Dr9WLWr83Npy1ba9bbuu3DZj9o5tu3LMNfn8u9FzbJZlWbUpqC6tX79eM2bM0AcffKDQ0NDK9u+//15xcXFKT0/XgAEDXFghAHgftz44XpFpNpvtmu0+Pm5dPgB4JLf+5A0KunLg+cKFCw7txcXFDv0AgFvHrYOj4thGQUGBQ/v333/v0A8AuHXcOjhat26t0NDQKtdsbN26VW3atNGvf/1rF1UGAN7Lrc+qkqTk5GT96U9/UpMmTRQTE6MdO3Zo06ZNSk9Pd3VpAOCV3PqsqgrvvPOOli9frpMnT6pVq1aaPHmyhg4d6uqyAMAr1YvgAAC4D7c+xgEAcD8EBwDACMFxA5Zl6Y033lB8fLw6d+6swYMHa926dQ7L7Nq1SyNGjFBUVJT69eun5cuXu6jaujVlyhTFxsY6tHny2MvLy9W5c2e1b9/e4S86OrpyGU8e/549ezRmzBhFRUWpV69eevnllyuvn5I8d+yfffZZldf8l3//+te/JHnu+KvL7c+qcqXs7GxlZmbq8ccfV5cuXfTJJ59o5syZ8vX11YABA5Sbm6ukpCQlJCToiSee0L59+5SWlibLsjRp0iRXl+80a9as0bZt2xQWFlbZ5uljz8/PV2lpqebNm6c2bdpUtlfMVuDJ4z9w4IAmTpyofv36adGiRfr+++/12muvqaioSOnp6R499oiICL377rsObZZl6bnnntPFixfVt29fjx5/tVm4pkuXLlndunWz/vznPzu0jxs3zhozZoxlWZY1YcIEa+TIkQ79aWlpVteuXa3S0tJbVmtd+uGHH6xu3bpZffr0sfr371/Z7uljX7t2rdWhQwfr4sWL1+z35PGPHTvWGjt2rGW32yvb3nrrLeuBBx6wLl686NFjv5Y33njD6tChg3XgwAHLsjz7ta8ufqq6Dl9fX/3973/X5MmTHdobNGig0tJSlZaWau/evYqLi3Poj4+P17lz55Sbm3sry60zs2fPVs+ePdWjR4/KNm8Y+5EjRxQWFqbGjRtX6fPk8RcVFWnv3r0aM2aMwxxxY8eO1fbt2+Xj4+OxY7+W06dPKyMjo/JnO09+7U0QHNfh4+Oj9u3bq3nz5rIsS6dPn9aSJUu0e/dujR49WoWFhSorK7vhlO/1XU5Ojr766is9//zzDu3eMPa8vDz5+/tr0qRJio6OVrdu3fTCCy/owoULHj3+b775RpZlqUmTJpo2bZq6dOmie++9VykpKSopKfHosV9LZmamfHx8NG3aNEne8d6vDo5xVMPWrVs1depUSVJMTIwGDx6sI0eOSJICAwMdlg0ICJBUdWLG+ubEiRNKTU1VamqqmjVr5tB3/vx5SZ47dkn6+uuvdeHCBY0cOVJJSUk6dOiQsrKylJ+fX3ljMU8cf1FRkSRp1qxZio2N1aJFi5SXl6eFCxeqtLRUo0ePluSZY79aUVGRVq9erUceeUS/+tWvJHnHe786CI5q6Nixo9566y3l5eUpIyNDkydPrvwGcvWU7xXq85TvlmXp2WefVd++fRUfH3/Nfskzx14hPT1dTZo0Ufv27SVJ3bp1U3BwsJ566il9+umnkjxz/GVlZZKke+65RykpKZKkHj16yLIszZs3T6NGjZLkmWO/2j//+U/Z7XY9/PDDlW3e8N6vDoKjGlq1aqVWrVqpW7duCgwM1DPPPFP5Brr6G0bF4/o85fuqVauUl5endevWqby8XNL//mHKy8uvO929J4y9wn333VelLSYmxuGxJ46/4ptznz59HNp79eqluXPn6ssvv5TkmWO/2pYtW9S7d2+HPW5veO9XB8FxHf/973/10UcfqUePHmrevHlle8eOHSVJx48fl6+vb5Up3yse1+cp37ds2aKzZ8+qV69eVfoiIiL04osveuzYJenMmTPasWOHunfv7nBr4pKSEklScHCwx46/4tTjS5cuObRX7ImEhoZ67Nh/6ccff9Thw4c1ceJEh/awsDCvGP/NeMd+VQ3Y7XbNmjWryjndFT9TdOrUSV27dtXWrVsrv41LVz50g4KCFBkZeUvrdaaXXnpJ7733nsPf73//e7Vo0ULvvfeeHnzwQY8du3TlZ4gXXnhBb731lkP7xo0b5evrq/vvv99jx9+uXTu1bNlSGzdudGj/8MMP5efnp+joaI8d+y998cUXkqR7773Xob1hw4ZeMf6bcslJwPXESy+9ZEVERFjZ2dnW7t27raysLCsyMtJ67rnnLMuyrN27d1vt27e3nnjiCeujjz6y0tPTrfbt21tLlixxceXO98wzzzhcx+HpY3/55Zetu+++28rMzKx87SMiIqxXXnnFsizPHv+GDRus9u3bWzNmzLA+/fRTKzs724qIiLBSU1Mty/LssVfIysqyoqKirtnnDeO/GYLjBi5dumQtWbLEiouLsyIjI63+/ftb2dnZ1uXLlyuX2bp1qzVo0CArIiLC6tevn7Vs2TIXVlx3rg4Oy/LssVe89vHx8VZkZKT1wAMPeNVrv23bNmvo0KFWZGSk1bdvX+uvf/2r14zdsiwrJSXF6t2793X7PX38N8O06gAAIxzjAAAYITgAAEYIDgCAEYIDAGCE4AAAGCE4AABGCA4AgBGCAwBghOAAABj5P4OBc0wdTYpNAAAAAElFTkSuQmCC\n",
      "text/plain": [
       "<Figure size 432x288 with 1 Axes>"
      ]
     },
     "metadata": {},
     "output_type": "display_data"
    }
   ],
   "source": [
    "# Checking the distribution of the age column with a histogram\n",
    "df.age.plot.hist(color = 'crimson', grid =True);"
   ]
  },
  {
   "cell_type": "markdown",
   "id": "45b550e6",
   "metadata": {},
   "source": [
    "***We can see it's a NORMAL DISTRIBUTION.***\n",
    "\n",
    "***(https://en.wikipedia.org/wiki/Normal_distribution) but slightly swaying to the right, which reflects in the scatter plot above.***"
   ]
  },
  {
   "cell_type": "markdown",
   "id": "4aabd3de",
   "metadata": {},
   "source": [
    "### ***Heart Disease frequency per Chest Pain type***\n",
    "\n",
    "* Let's try another independent variable. This time, `cp` (chest pain).\n",
    "\n",
    "* We'll use the same process as we did before with `sex`."
   ]
  },
  {
   "cell_type": "markdown",
   "id": "047243e8",
   "metadata": {},
   "source": [
    "***cp - chest pain type***\n",
    "  * ***0: Typical angina: chest pain related decrease blood supply to the heart***\n",
    "  * ***1: Atypical angina: chest pain not related to heart***\n",
    "  * ***2: Non-anginal pain: typically esophageal spasms (non heart related)***\n",
    "  * ***3: Asymptomatic: chest pain not showing signs of disease*** "
   ]
  },
  {
   "cell_type": "code",
   "execution_count": 213,
   "id": "4a7be9a9",
   "metadata": {},
   "outputs": [
    {
     "data": {
      "text/html": [
       "<div>\n",
       "<style scoped>\n",
       "    .dataframe tbody tr th:only-of-type {\n",
       "        vertical-align: middle;\n",
       "    }\n",
       "\n",
       "    .dataframe tbody tr th {\n",
       "        vertical-align: top;\n",
       "    }\n",
       "\n",
       "    .dataframe thead th {\n",
       "        text-align: right;\n",
       "    }\n",
       "</style>\n",
       "<table border=\"1\" class=\"dataframe\">\n",
       "  <thead>\n",
       "    <tr style=\"text-align: right;\">\n",
       "      <th>target</th>\n",
       "      <th>0</th>\n",
       "      <th>1</th>\n",
       "    </tr>\n",
       "    <tr>\n",
       "      <th>cp</th>\n",
       "      <th></th>\n",
       "      <th></th>\n",
       "    </tr>\n",
       "  </thead>\n",
       "  <tbody>\n",
       "    <tr>\n",
       "      <th>0</th>\n",
       "      <td>104</td>\n",
       "      <td>39</td>\n",
       "    </tr>\n",
       "    <tr>\n",
       "      <th>1</th>\n",
       "      <td>9</td>\n",
       "      <td>41</td>\n",
       "    </tr>\n",
       "    <tr>\n",
       "      <th>2</th>\n",
       "      <td>18</td>\n",
       "      <td>69</td>\n",
       "    </tr>\n",
       "    <tr>\n",
       "      <th>3</th>\n",
       "      <td>7</td>\n",
       "      <td>16</td>\n",
       "    </tr>\n",
       "  </tbody>\n",
       "</table>\n",
       "</div>"
      ],
      "text/plain": [
       "target    0   1\n",
       "cp             \n",
       "0       104  39\n",
       "1         9  41\n",
       "2        18  69\n",
       "3         7  16"
      ]
     },
     "execution_count": 213,
     "metadata": {},
     "output_type": "execute_result"
    }
   ],
   "source": [
    "pd.crosstab(df.cp,df.target)"
   ]
  },
  {
   "cell_type": "code",
   "execution_count": 270,
   "id": "1a4437a7",
   "metadata": {},
   "outputs": [
    {
     "data": {
      "image/png": "iVBORw0KGgoAAAANSUhEUgAAAncAAAGXCAYAAADRZnZ9AAAAOXRFWHRTb2Z0d2FyZQBNYXRwbG90bGliIHZlcnNpb24zLjUuMCwgaHR0cHM6Ly9tYXRwbG90bGliLm9yZy8/fFQqAAAACXBIWXMAAAsTAAALEwEAmpwYAABTHElEQVR4nO3dd3iN9//H8WcmMooQUtRsEyJGNEXULjFjFFVi71GrtBrVVo1Ss8SuVaNmbVKjRtGaoa1WtWZQmyBG5vn94Zfz7ZHgJJKc5PT1uC7X5Xzuz7nv932fOyevfO5lYzAYDIiIiIiIVbC1dAEiIiIiknoU7kRERESsiMKdiIiIiBVRuBMRERGxIgp3IiIiIlZE4U5ERETEithbugD57woJCWHq1KksXLiQChUqJJp+8eJF3nrrLZo2bcqYMWPSvb7IyEiio6Nxc3N7ap/Vq1cTHBxs0mZvb4+rqyslS5akbdu2VK9e3WR6wnr/8MMPFChQIC1KzxBq1qzJpUuXnjq9ePHirFu3Lh0rsk5eXl6J2uzt7cmePTtvvPEGffv2pVixYulSy19//cXChQs5cOAAV65cwcXFhTfeeINu3brh4+Nj7HfgwAHatWvH6NGjefvtt9OltgQXLlzglVdeeWaftm3bcvDgQZM2Ozs7nJycKFGiBJ07d070c22OmjVrkj9/fhYtWpTs9/5bUp95Up723SrWT+FOJAnHjx+nZ8+ejB8/3qwvx5YtW/L6668DEB0dzbVr19i0aRPdu3dn4MCBdOvWzdi3du3aFCxY8Jmh0VrkzJkzUfhNkCNHjvQtxooVLVqUHj16GF/HxcVx6dIlFi1axL59+1izZs1zA82LWrZsGSNHjiR37tw0btyY/Pnzc+nSJVauXMkPP/zAtGnTUhSIUtP06dNZs2YN27ZtM6v/2LFjjf83GAxERESwfPlyevTowVdffUXdunWTtfwhQ4aQLVu2ZL3neXUBzJw5kzNnziRqT69QLxmPwp1IEv766y+uXbtmdv+yZcvSuHFjk7YuXbrQtWtXJk6cSPny5SlbtizweMSqePHiqVluhuXk5JRou0jqSwhUTypdujTdunXj66+/Zvjw4Wm2/J9//plhw4ZRvXp1pkyZgqOjo3Fau3btaNGiBf369WP79u24u7unWR3m1BkXF2d2/6S2aWBgILVq1WLSpEnJDne1atVKVn9z61q1ahVnzpzRz5oY6Zw7kTSSJUsWRo8ejZ2dHXPmzLF0OfIfVK1aNVxcXDh69GiaLueLL77AxcWF8ePHmwQ7gFy5cjFw4EAePXrE2rVr07SO9JArVy4qVKjAuXPniIiIsHQ5IklSuJNM59SpU/Tu3Rs/Pz/KlCnDu+++y549exL1+/7772nTpg2vv/46Pj4+1KxZk7FjxxIdHW3s07ZtWzp37sykSZPw9fXF39+fPn36GA8ltmvXjpo1a6a41vz58+Pr68u+ffuMIwYhISF4eXlx8eJFY7+lS5cSGBhImTJlqFChAr179+bvv/82mVdUVBSTJk2iZs2a+Pj48NZbbzF58mST9QE4f/48gwcPpmrVqvj4+FC+fHl69OiRaH5btmyhWbNm+Pr68vrrr9OxY0eOHDli0ic+Pp558+ZRt25dfHx8qFKlCiNHjiQyMjLF2+RJBw4cwMvLizVr1hAYGEipUqWM29/c5T98+JDRo0dTuXJlfH196d27NydOnMDLy4vVq1ebLCfh9ZPL/3e7OctNeN++ffv4/PPP8ff3p0yZMrRv354///zTZBkGg4GFCxfSsGFDSpcuTc2aNRk/fjwPHz4kPj6eqlWr0rx580TbZvfu3Xh5ebF79+4Ub19bW1uT0arkrFtSn8mTTp8+zV9//UX9+vVxcXFJsk9AQADff/89Xbt2NWl/8OCBcduVLVuW9u3bc/LkSZM+5u4DBw8eJCgoCD8/P3x9fXn33XfZsWOHcXrNmjU5ePAgly5dwsvLi5CQEPM2YBJsbR//6kzYrjExMcyaNYtGjRpRtmxZSpcuTaNGjVi1apXJ+2rWrEnbtm1NXn/66aesW7eOBg0aUKpUKQICAliyZEmKa0tg7n6V8Fnv3r2bjz76iHLlylGxYkWCg4O5detWonmm9feBpA4dlhWLu3fvXqIvEYC7d+8majt58iStW7cmd+7cdO/eHQcHBzZu3Ei3bt2YMGEC9evXB2DlypUMHTqUmjVrMmjQIGJiYti2bRtz587FycmJ9957zzjPsLAwzp8/zwcffMDFixdp1KgROXPmNJ5bU6pUqRdav9dee41Dhw5x4cIFChcunGj6+vXrGTZsGE2aNKFt27bcunWLb775hrZt27Jt2zZcXV2Ji4uje/fuhIWF8c4771CsWDGOHz/OzJkzOXHiBDNmzMDGxoYbN27wzjvv4OLiQps2bciZMycnTpxgxYoVnD59mi1btmBra8vBgwcZMGAAVatWpUWLFjx8+JDFixfTsWNHNm3aZDw/6+OPP2bt2rU0bdqUDh06cPr0aZYuXUpYWBhLly4lS5Ysz1z3+Pj4JD9bOzs7smfPbtI2fPhwGjduTIsWLciXL5/ZyzcYDPTo0YMDBw7QokULPD092bRpk8lnnFzJWe+hQ4eSJ08eevXqxZ07d5gzZw5du3Zl586d2Ns//or9/PPPWbp0KTVq1KBVq1acPXuWefPmce7cOaZOnUr9+vWZP38+Fy9eNLnIZvPmzeTIkYNKlSqlaD2OHz/O3bt3qVatWorWLanP5Em//fYbgPG0g6Q4ODhQpEiRRO3jx4/Hy8uLPn36cPXqVebPn0/nzp3Zvn07WbNmNbveM2fO0L17d0qUKMGAAQMAWLFiBb169WLx4sX4+fkxZMgQJkyYwO3btwkODjb7ooQnPXjwgF9//ZW8efOSK1cuAIKDgwkNDaVVq1a0bduW27dvs2LFCj7++GMKFixI+fLlnzq/PXv2GP8QzZ07N8uXL2f48OEUKFDA5HNLLltbW7P2q7CwMACGDRuGk5MTffv25fLlyyxevJjjx4/z3XffGUdjX/T7QNKRQcRCpkyZYvD09Hzuv8GDBxvf06ZNG0OtWrUM9+/fN7bFxMQYWrdubahUqZIhKirKYDAYDHXr1jW0bNnSEB8fb9KvatWqhoYNG5rMz9PT07B//36T2r777rsk25+U0O+77757ap+JEycaPD09DUePHjVZ7wsXLhgMBoOhS5cuhgYNGpi8Z9euXYb69esbDh8+bLKcH3/80aTfsmXLDJ6enoZt27YZDAaDYdasWQZPT0/DqVOnTPqNHz/e4OnpaTh+/LjBYDAYPvvsM4Ovr6/J9vnzzz8NAQEBhtDQUIPBYDDs37/f4OnpaVi6dKnJvPbs2WPw9PQ0LFiw4JnbpkaNGk/9TGvUqGHsl7CcNm3amLzf3OX/8MMPBk9PT0NISIixT3R0tOGdd94x+WwS5vfkZ/Vku7nLTejXrFkzQ2xsrLFfwmewd+9eg8FgMPz9998GLy8vw9ChQ03ml7Bf/P3334bjx48bPD09DbNnzzZOj4qKMrz++uuGTz/99Jnb2dPT09CyZUvDzZs3jf/Cw8MN33//veGtt94yeHt7G3777bcUrduTn0lSvv766yT3zWdJmH/Tpk0NMTExxvaQkBCDp6en4aeffkpWvbNnzzZ4enoabt68aexz69YtQ0BAgGHhwoXGtjZt2pjse0+T8L3w72165coVw4EDBwzt2rUzeHp6Gr755huDwWAwXLt2zeDl5WUYP368yTxOnz5t8PT0NIwYMcLYVqNGDZNtWqNGDYOXl5fhxIkTxraE+b3//vvPrfPJep9kzn6VsI2rVatmuHfvnrHfihUrTLb9i34fSPrSyJ1Y3ODBg5O8wODGjRt88MEHxte3b9/m4MGDtG3blkePHvHo0SPjtNq1azN69Gh+++03Xn/9ddavX8/Dhw+xsbEx9rl58yYvvfQSDx48MFlO1qxZeeONN9JgzR6LjY0FMKnl3zw8PNi3bx9Tp06lSZMmxr/Y//1X+9atW3Fzc6NkyZImI2HVqlXDzs6OXbt2UatWLbp160azZs2MIwoAjx49Mh5GSlh3Dw8P7t+/z8iRI2ndujXFihXDy8uLLVu2mCzTxsaGatWqmSzT29sbd3d3du3aRfv27Z+57rlz52bcuHGJ2pP6C79y5comr81d/q5duwBMDnc5ODjQsWNH+vXr98z6kpLc9Q4ICMDOzs74ukSJEgBcv34dgF27dmEwGEzqA+jcuTP169enYMGCODo6UrRoUUJDQ42HLnfv3s29e/do2LDhc2s+evQo/v7+idrz58/P5MmTjbchSe66PfmZJCVh3ePj45/b90l169Y1jm4CxlHyGzduJKteDw8PAEaMGEHnzp3x8fEhZ86cJvtzSiS1TV1cXOjbt6/x83R3d+fIkSPGnzF4fBg+4ef+/v37z1xGkSJFTL7/3N3dyZ07t3EbvIiSJUuavV+1bt3a5LB606ZNGTduHDt27ODdd99Nle8DST8Kd2JxJUuWfOp97v7twoULACxatOip94m6fPky8PiX+6FDh9i4cSNnzpwhPDycmzdvAo9/4f1bjhw5TL6YU1vCSddPu/VJ7969OXbsGCEhIYSEhPDqq69Ss2ZNWrRoQcGCBQEIDw/n1q1bSf6ygf+tNzw+/2fSpEn8/vvvhIeHc/HiReO5QQm/gNu0acPevXtZvHgxixcvpkCBAtSoUYPmzZsbf9GEh4djMBieevsKZ2fn5657lixZzD6k+OT2MXf5ly9fJnv27IkO86b0NhDJXe8n6044hJWwrRPu9ffkIfmXXnqJl156yfi6QYMGhISEGO/DtmnTJjw8PPDz83tuzV5eXnz00UcmNbi7u1OoUKFUXbek5M6dG8D485UcT84/4VBsTEwMYH69devWZdu2bWzevJnNmzfj7u5OtWrVaNq0qVnb72nmz59v/L+dnR05cuSgWLFiJoEUHm/v9evXs3fvXs6dO8f58+eNoc5gMDxzGUltY0dHxxSF5aSYu1+9+uqrJq/t7e0pUKCAcf9Nje8DST8Kd5JpJASUoKCgp95SIOELasKECcyePRtvb2/jbUp8fX0ZMWKESRACTEZd0sKJEydwcXF56g2LPTw8WLduHQcOHOCHH35gz549zJ49m/nz5zNv3jzKly9PXFwchQsX5rPPPktyHgkh4fjx47Rt25asWbNSqVIlmjVrhre3N+Hh4Sa3wnBxcWHx4sUcO3aM7du38+OPP7Jo0SKWLFnC2LFjCQwMJD4+HmdnZ6ZOnZrkMlP7/JonP4cXXb659T35SzS5y33eHwbm3nqjUaNGhISEEBoaStu2bdm1axetWrV66ojvv2XPnt2sEJ3cdTPnZ8PX1xeAY8eOPfWGxNHR0bRr144aNWrQvXt3Y/vztp259To4ODBlyhROnjzJtm3b+PHHH1m9ejWrVq1KdJ/J5DBnm0ZHR9O5c2eOHDlChQoV8Pf3p0OHDpQvX96s+/ql5R+WYP5+5eDgkOi9cXFxxvrS+/tAXozCnWQaCSNudnZ2ib50T506xcWLF8mWLRuXLl1i9uzZNG7cONFNPVPjUEdyhIeH88cff9CwYcOn/pJOuDrQ39/fODJ35MgR2rdvz6JFiyhfvjwFChTg+PHjVKxY0eSXQcKFIgmHpcaOHYujoyObNm0yGRGYOXOmyTLPnj3LvXv3KFu2LGXLlmXQoEGcOnWKoKAg5s+fT2BgIPnz52fv3r34+PiYjDDB4ytt0/omxOYuv1ChQvz444/cunXLZJ3Dw8NN3pMQVJ68ujjh8Glyl2uuhAsRLly4YDKaePXqVUaPHk2bNm3w8/OjYMGClC5dmh07dlC0aFEePnxIYGBgspb1PGnxmRYoUABvb2+2bNnCBx98gKura6I+u3bt4ujRoyZPqUjNev/55x/++ecf/Pz88PLy4r333uPKlSu0b9+euXPnpjjcmWPz5s0cPHiQUaNGmVyZevXq1TRbZnKYu189+fMSExPDpUuXjN9Jlv4+kOTRrVAk08iTJw8+Pj6sWbPG5IszJiaGIUOG0LdvX2JjY7lz5w6Q+DDD7t27OXfunPFcmGf591+rKRUTE8Pnn3+OjY0NnTp1emq/fv368eGHH5qM8Hh7e+Pg4GCso2bNmkRERLB06VKT9y5btowBAwbw888/A48PAbu5uZmEnHv37rFmzRrgf6NII0eOpFevXibnAxUtWpSXXnrJZJkAM2bMMFnmjh076Nu3Lxs2bEjeBkkmc5dfp04dAObNm2fSb/HixSavEw4fnjhxwqR98+bNKVquuRLOnXzys1u9ejWhoaEm5zkFBgby66+/sn79eooWLYq3t3eylvU8afWZDhgwgIiICIKDgxOF58uXLzN8+HCcnJzo2LFjmtQ7c+ZMOnToYPK94OHhQd68eU3+GLK1tU21w50JEk67ePL7ZuHChQBmfd+kNXP2q+XLlxsPh8PjOw7cu3ePgIAAwPLfB5I8GrmTTGXo0KG0b9+eZs2a0apVK3LkyMGmTZv45ZdfGDhwIDlz5sTZ2Zl8+fIxc+ZMoqKi8PDw4Ndff2XNmjVkyZLluSc4w//Og1m6dCk3btx47gjKsWPHjCNDsbGxXL58mdDQUE6dOkVwcPAzf0l37tyZoUOH0qFDB+rWrYvBYGDdunVERUXRunVrAFq0aMGaNWsYMWIEv//+O6VLl+avv/5i+fLllCxZ0ng4rGrVqnz99df069ePypUrc/36dVatWmUcsUxY944dO9K1a1eCgoJo0qQJWbJkYfv27YSHh/Pll18Cj0PJW2+9xbx587h48SKVKlXi0qVLLFmyhHz58tG5c+fnbscXYe7y33jjDZo2bcrXX3/N1atXKVu2LLt372b//v0m8ytcuDAlS5ZkxYoVODk5UbhwYbZt22Y8lzO5yzVXiRIlaNGiBYsWLeLatWv4+/tz6tQpli1bRpMmTUxOpq9fvz5jxoxhy5Yt9OnTJ4Vb7unS6jOtWrUq/fr1Y/LkydSrV48mTZqQJ08ezpw5w8qVK4mOjmbChAmJzndNrXqDgoJYt24dQUFBtGzZkuzZs7N//34OHDhA3759jfNzc3Pj0KFDzJ8/n3LlylGmTJkUre+/VapUCXt7ez788EOCgoKwt7dn586d7N27FwcHB7O+b9KaOfvVuXPnaNOmDYGBgZw9e5alS5dSvnx5GjRoAFj++0CSR+FOMhVfX1+WLl1KSEgI8+fPJzY2liJFijBmzBiaNm0KPD4Zefbs2YwZM4aFCxdiMBgoWLAgQ4YMITY2llGjRnH8+PFnHiLy9/enXr167Ny5k/379xMQEPDMc0qWL1/O8uXLjcv38PDg1VdfZciQIbz55pvPXKcWLVrg4ODAwoULmThxIvHx8fj4+PD1118bLzRxdHRkwYIFTJs2jS1btrB+/Xry5MlDq1at6N27t/F5lX369CEuLo7Nmzezc+dO8uTJQ6VKlejUqRMNGjRg//791K5dm8qVKzNjxgxmzZrF9OnTiYqK4rXXXmPixInGL3MbGxsmT57MnDlzWLt2LTt37sTNzY2AgAD69etnHAlLK8lZ/qhRoyhYsCArVqxgy5YtlC9fnmHDhiW68e6UKVMYM2YMy5Ytw97enpo1azJkyBDq1auXouWaa/jw4RQuXJiVK1eyY8cO8uXLR+/evenSpYtJv9y5c+Pv78/evXvNuko2udLyM+3VqxflypVj4cKFrF69muvXr/PSSy9RrVo1unfvnqJH7plbr5eXF/Pnz2fatGnMmzePyMhIChcuzCeffEJQUJBxfl26dOHkyZNMmDCBt99+O1XCnaenJ1OmTGHq1KlMnDgRZ2dnXnvtNebPn8+3337LwYMHiYmJSfKctvRizn41aNAgjh07xvjx43F1daVDhw707dvXOPJp6e8DSR4bw/Mu5RERyYQOHDhAu3btGD169FNP9M+IunTpwp07d1i5cqWlSxEr8rT9KrP+nMiz6Zw7EZEM4vz58/z888/6JSupSvvVf48Oy4qIWNiPP/7ImjVrOHToEDlz5qRx48aWLkmsgPar/y6N3ImIWFi2bNnYs2cPzs7OTJkyBScnJ0uXJFZA+9V/l865ExEREbEiGrkTERERsSIKdyIiIiJWRBdU/Mvt2/eJj9dRahEREcm4bG1tyJnT+anTFe7+JT7eoHAnIiIimZoOy4qIiIhYEYU7ERERESuicCciIiJiRRTuRERERKyIwp2IiIiIFdHVsiIiImng4cP7REbeIS4uxtKlSCZiZ+eAi0t2smV7+q1OnkfhTkREJJXFxERz795tcuTIjYNDFmxsbCxdkmQCBoOBmJgoIiJuYG/vgIODY4rmo8OyIiIiqezevQhcXLLj6JhVwU7MZmNjg6NjVpydsxMZGZHi+SjciYiIpLLY2GiyZMlm6TIkk8qaNRsxMdEpfr/CnYiISCqLj4/D1tbO0mVIJmVra0d8fFzK35+KtYiIiMj/0+FYSakX3XcU7kRERESsiK6WFRERSUfOuZxxsrXs2MqD+Hju37yf7Pe99143fvvtF+bMWchrr3klml6tWgXatetE587dU1zb5cv/0KJFI5M2e3t7smfPTunSvnTo0IVixV41Ttu8eQNffPE5q1dvIk+evClerjVRuMuAMsIPfoKUfgGIiEjSnGxtsfQBW4OtLSn9Zo+Li2P06OHMnv0N9vZpFyM6depG+fL+AERHR3H58j8sXbqYrl3bM3nydEqVKgOAv39lZs6cT86cbmlWS2aTMRKEmEj4wc8I/zJKyBQRkYzBxcWFv/46yZIl36TpcvLnL4CPTyl8fEpRrpwfDRo0Yvbs+eTJk5cvvvicuLjHFxzkzJkTH59SODg4pGk9mYlG7kRERMRsXl7e5MiRg2++mUu1ajUpXLjIU/tGRT1i0aIFbN++lWvXrpAvX35atGhF48Zvp2jZTk7OBAW148svR3L06BH8/MonOix7+/ZtpkyZwJEjh4iMjKRgwUK0bNmaevUaGudz5cplpk+fwsGD+4mNjaF0aV/69BlAkSJFjX0uXbrIvHmzOHz4IBEREbz0UnYqVqxEnz7v89JLLwHw558nmDFjCn/++Qfx8Qa8vX3o2rUnPj6ljPM5diyMr7+ewZ9//kHWrFmpWrUGvXr1w9XVNUXbwBwalhEREZFk6d//A5ycnBg9ejjx8fFJ9jEYDAwa1I8VK5by9tvNGTNmIn5+FRg/fjQLFsxJ8bL9/MoD8Ouvx5KcPmLEJ5w7d4ZBg4IZP34ynp5ejBo1jLCwwwBERETQs2dnTp36i0GDPuLTT0fy8OF9evXqwpUrlwF49OgRffp0Jzw8nIEDg5k0aRrNm7dk69ZQZs+eDsD9+5EMGtSH7NlzMHLkWD7//AsePXrIoEF9uH8/Engc7Pr374WTkxMjRnxJr179+Omnvbz//nvExsameBs8j0buREREJFly5sxJ//4fMGzYx6xY8S3vvtsmUZ+ff97H0aNHGDFiDDVq1AKgfPmKxMbGsnDhPJo2bU727DmSvWw3t8fn1t26dTPJ6ceOhdGhQxeqVq0OQNmy5XjppezGw7bLly/h7t07zJo133gBRoUKFWnZsinffDOXwYOHcv78OTw8XuaTT4bz8sv5AChXzo8//jjOsWNhAJw9e5aIiAhatHjXeP5foUKFWbduNQ8ePMDZ2YVZs6ZSuHBRvvxyErb/f5qTp6cXnTq1YceObQQE1Ev2+ptDI3ciIiKSbLVq1aFy5arMmTOTS5cuJpp+7FgYDg4OVKtW06Q9IKAu0dHR/P778TSpy9fXj7lzZzF06GA2blzLrVu3eO+9/sYAduTIIby8SuDmlovY2FhiY2Oxs7PnjTcqcOjQAQC8vIozffoc8ub14MKFcH7+eR/ffruI8+fPERsbA0DRosXIkSMnH344gHHjvmD37p24ueWiV6++uLvn4dGjR/z++3EqVapMfHy8cVlFihTDw+Nl47LSQoYZuTtx4gTNmzfnhx9+wMPDw9i+d+9eJk2axKlTp8iVKxdt2rShU6dOJu/97bffGDt2LMePH8fZ2Zm3336bPn366ORKERGRNDRoUDBt2rzDmDEjmDJlpsm0e/fukjOnm3HEKoGbWy4AIiMjU7TM69evA5A7t3uS0z///AsWLpzHjh3b2LXrB2xtbfHzq8CHHw7Bw+Nl7t69w8WLF6hevWKi9/776t9lyxazaNF87ty5g5tbLooXL0HWrNl4+PABAE5OTkyf/jXffDOXH37Yxrp1q8mSJQt16zagX79B3Lt3l/j4eBYunMfChfMSLatAgVdStP7myBDh7syZM3Tv3j3R8eewsDB69OhBvXr16NevH0eOHGHs2LEYDAY6d+4MwPnz5+nQoQO+vr589dVXnD59mkmTJhEZGcmnn35qidURERH5T8id25333uvPmDEjWLv2O5Nprq6u3L59i/j4eJOAd/PmDQBy5MiRomUeOXIIgDJlfJOc7uLiQq9efenVqy/h4efYs2c3CxbMYeLEsYwdOwlnZxdef/0Nevbs89RlbN36PVOnfkWvXv2oXz/QWOsnn3zEX3/9aexXsGBhPvlkBHFxcZw48Tvff7+ZtWtXUaBAQRo3boqNjQ2tWrWhZs3aiZbh5OSUovU3h0UPy8bGxrJkyRKaN29OVFRUoulTpkzB29ubcePGUbVqVQYMGEDnzp2ZOXMm0dGPH6g7e/ZsXF1dmT59OtWqVaNTp04EBwezbNkyrl69mt6rJCIi8p/SsGFj3nijAjNmhJhcXFG27OvExMSwe/cOk/7btm3BwcGBEiVKJntZDx48YOnSRRQuXJSyZcslmn7t2lXefrsBO3duBx6Hr6Cg9vj5VeDatav/X1c5wsPPU6hQEYoX9zb+W7duDdu2bQEeX6yRI0cOWrduawx2Dx484NdfjxEfbwBg9+6dNGxYi5s3b2BnZ4ePT2kGDfoIFxdXrl27ipOTM6+95sWFC+Emy3nllYLMnj09zQ5Lg4XD3ZEjRxg/fjydOnVi0KBBJtOioqI4fPgwAQEBJu116tTh7t27hIU9PqFx37591KhRA0dHR2OfunXrEhcXx969e9N+JURERP7jBg8eisFgwGAwGNsqVqxE2bLlGDNmBCtWfMuhQ/uZMmUC69Z9R1BQ++feCuTSpYscP/4bx4//xtGjR9iwYS09e3bi5s2bfPzxZ0k+fzVPnrx4eLzMV1+NZ+PGdRw9eoSlSxezf/8+qld/fO7fu+8GERMTzYABvdm5czuHDh1gxIhP2bBhDUWLFgPA27skERERTJ8+maNHj7B1ayi9e3fh1q2bPHr0EIDSpcsQH28gOHgQP/64iyNHDjF27CgePLhPtWo1AOjatSf79u1h1Khh7N//E3v27OL99/vw22+/4OVVPBW2fNIseli2WLFibN++nVy5crF69WqTaRcuXCAmJoYiRUzvn1OoUCHg8VUqZcqU4fLly4n6uLm54eLiwtmzZ9N2BURERAQPj5fp0aM3kyaNM7bZ2toyduxXfP31DJYsWci9e3cpUOAVBg78iCZNmj13nvPmzWbevNkA2NnZkStXbipVqsIXX4wnf/4CT33fqFFjmTEjhDlzZnLnTgR58uSlU6duBAW1B8DdPQ8zZsxj1qypfPnlKGJjYyhYsDDDho2iVq06ANSr15DLl/9h06b1rFq1And3d/z9K9O0aQvGjh1FePh5ChYsxMSJU5k9expjxozg0aNHFC1ajJEjxxpHFf3932TChCnMm/c1H3/8AY6OWShRoiQhIbMoWvTVp67Di7Ix/DtmW9Dq1asJDg5m9+7deHh4cPToUd59910WLlxIhQoVjP1iY2MpWbIkgwYNonHjxlSpUoXRo0fz9tumN0SsWrUqNWvWZNiwYWbXcPNmpHG41ZLc3V0t/miaBAbg+vV7li5DRCRTuXLlPB4ehZKclhEeMalHS2Z8z9qHbG1tyJXL5anvzRAXVCQlIXMmNewKj/8ieFYfg8GQ6AodERERS7t/836Kn+sqYo4Mm34SjsU/eal0wmtXV1dcXFyS7AOPT3xMy0d7iIiIiGREGTbcFSxYEDs7O8LDw03aE14XKVIEZ2dn8ubNy/nz50363Lx5k8jIyETn4omIiIhYuwwb7rJkyYKfnx9bt241ufpmy5YtuLq64uPjA8Cbb77Jzp07jbdGSehjZ2dH+fLl071uEREREUvKsOEOoGfPnoSFhTFgwAB2797NV199xdy5c+nevTvZsmUDoEuXLly/fp1u3bqxc+dO5s+fz+jRo3nnnXfIly+fhddAREREJH1l6HDn7+9PSEgIp0+fpnfv3mzYsIEPP/yQrl27GvsUK1aMefPm8eDBA/r27cv8+fPp2LEjH3/8sQUrFxEREbGMDHMrlIxAt0JJTLdCERFJvmfdxkLEHC9yK5QMPXInIiIiIsmjcCciIiJiRRTuRERERKxIhn1ChYiIiGQs773XjWPHwoyvbW1tyZYtG4ULFyUwsAkNGjQyPjWqcmU/unTpQYcOXSxV7n+Wwp2IiEg6yunsgL1TVovWEPvgEbfvx6TovSVKeNOv3wcAxMXFcfduBLt372TMmBGcOvU3/fsPAmDmzPnkzZs31WoW8ynciYiIpCN7p6ycdq9i0RqKXd8DKQx3Tk4u+PiUMmmrUqU6uXLlZsmSb6hR4y3KlPFN1EfSj8KdiIiIvLD27TuxatUy1q9fTZkyvokOy65YsZS1a1dx5cplXnopO5UrV6Nnz/dwdn58S4/4+HgWL17Axo3ruH79Gi+/nI/WrdvSsGET4zLi4uL49tuFbN0ayqVLl7C1teG117zo2rUn5cr5ARAV9YiQkK/Yt+9HIiJu8/LL+WjYsAmtW7c1zufOnQhmzpzKnj27efDgAV5exenZsw+lS5dNt+2VlhTuRERE5IU5OTlTokRJfv31l0TTtm37nhkzptC7dz+KFXuN8+fPMW3aZKKjoxgy5DMAxo8fTWjoRtq374y3tw8HD+7nyy9H8ejRI5o3fxeA6dMns379Gnr06EPRosW4fv06CxZ8zaeffsSqVRvJmjUrkydP4NChA7z3Xn9y5nRj//6fmD59Mjlz5qRevYZERUXRr18vbt++RY8evXFzy83atd/Rv38vpk37mhIlSqbrdksLCnciIiKSKtzccvHHH78naj92LIyXX85Hs2YtsbGxwdf3dZycnLh79w4A4eHn2bBhLb169aNVqzYAlC9fkfj4OObMmUnDhk3ImjUrN25cp3v33jRr9o5x3lmyOPLxxx9y9uxpSpQoybFjYfj5VeCttwIAKFfODycnJ7JnzwHAli2bOX36b77++huKF/cGoGLFSnTt2p5Zs6bx1VfT03ITpQuFOxEREUlT5cr5sW7dajp1CqJq1Rr4+79J7dp1jVfWhoUdwmAw8OabVYiNjTW+r3LlaqxYsZQ//jhOuXJ+fP75aABu375NePh5Ll4MZ9++PQDExMQYl7V27Xdcv34Vf/838fevbHLF7pEjB3F3z8Orr3qaLKtSpcosWjSfmJgYHBwc0nybpCWFOxEREUkV169fw93dPVH7W28FEB8fz5o1q1iwYA5z587i5Zfz0aNHH956qzZ37jwewWvdulmS871x4wYAf/75BxMmjOHEiT/ImjUrRYoUJW9eDwASHqbat+9A3N3zsHVrKJMmjWPSpHH4+JRm4MCPeO01T+7cucO1a1epXr1iksu6cyeC3LkTr0NmonAnIiIiLywyMpKTJ/+kVq2AJKfXrl2X2rXrEhkZycGD+1my5BuGDx+Kr285XFweX1QxdepssmZNfJuYl1/Ox/37kQwc2IdXX/Vi0aIVFCpUGFtbW37+eS+7du0w9nV0dKR9+860b9+ZK1eusG/fj3zzzVxGjPiEhQuX4+LiQuHCRRg69PMk60w4fJuZ6QkVIiIi8sIWL15AdHQUjRsnHn0bNuxjhgx5fG88FxcXatasRYcOnYmLi+PmzRuUKVMOgLt371K8uLfx39WrV5gzZyYPHz7i/Plz3Llzh5YtW1OkSFFsbR9HmP37fwLAYIgnOjqa1q2bsXTpYgA8PDxo1uwdatUK4Nq1qwCULVuOK1cukzu3u8my9uzZzcqVy7C3z/zjXpl/DURERCTdPHgQyfHjvwEQHx9HREQEe/bsIjR0I0FB7SlZ0ifRe/z83mDMmJFMnfoV/v5vcu/eXebNm03BgoUoUqQY9vb21KpVh9Gjh/PPPxfx9CzO2bOnmTVrOl5exfHw8MDFxQVnZ2cWLJiDjQ3Y2tqxa9cONm1aB8DDhw9xdHSkRAlv5s//GgcHe4oVe43w8PNs3ryR6tXfAqB+/UasWrWC/v170bZtR9zd87Bv3x6WL19Cx45djecBZmYKdyIiImK2Eyf+oEePjgDY2Njg7OxC8eIlGD16PFWqVE/yPQ0bNiEqKpo1a1axZs1KsmTJip9feXr16mccKRs69HO++WYu3323kuvXr+LmlouGDRvRpUsP4PGI3+jRE5g+fQpDhw7GycmZ117zYurU2Qwa1I9ffz2Gv/+bDBo0hOzZc7B06WJu3bpJzpxuBAY2Mc7HycmJ6dO/ZubMqYSETOLBgwfky5efAQM+oFmzlmm/AdOBjcGQcAqi3LwZSXy85TeHu7srGeXvBgNw/fo9S5chIpKpXLlyHg+PQklOy+yPH5P08ax9yNbWhly5XJ76Xo3ciYiIpKPb92NS/OgvEXPoggoRERERK6JwJyIiImJFFO5ERERErIjCnYiIiIgVUbgTERERsSIKdyIiImlAdxqTlHrRfUfhTkREJJXZ2dkTExNt6TIkk4qJicbOLuV3q1O4ExERSWUuLjmIiLhOdHSURvDEbAaDgejoKCIiruPikiPF89FNjEVERFJZtmzOANy5c4O4uFgLVyOZiZ2dPa6uOY37UEoo3ImIiKSBbNmcX+gXtEhK6bCsiIiIiBVRuBMRERGxIgp3IiIiIlZE4U5ERETEiijciYiIiFgRhTsRERERK6JwJyIiImJFFO5ERERErIjCnYiIiIgVUbgTERERsSIKdyIiIiJWROFORERExIoo3ImIiIhYEYU7ERERESuicCciIiJiRRTuRERERKyIwp2IiIiIFVG4ExEREbEiCnciIiIiViRThLulS5dSr149ypYtS2BgIOvXrzeZvnfvXpo1a0aZMmWoWbMm8+bNs1ClIiIiIpaV4cPd8uXLGTZsGNWrV2f69OlUqlSJDz74gNDQUADCwsLo0aMHRYsWJSQkhMDAQMaOHcvcuXMtXLmIiIhI+rMxGAwGSxfxLO+++y6Ojo4sXLjQ2BYUFIStrS2LFi2iQ4cOPHjwgBUrVhinjxs3jhUrVrBv3z4cHR3NXtbNm5HEx1t+c7i7u2Jj6SL+nwG4fv2epcsQERGR/2dra0OuXC5Pn56OtaRIVFQUzs7OJm05cuQgIiKCqKgoDh8+TEBAgMn0OnXqcPfuXcLCwtKzVBERERGLy/Dhrl27duzZs4fQ0FAiIyP5/vvv2bVrF40bN+bChQvExMRQpEgRk/cUKlQIgLNnz1qiZBERERGLsbd0Ac/ToEED9u/fT//+/Y1tTZs2pUuXLhw9ehQAFxfTocmEkb7IyMh0q1NEREQkI8jw4a5nz54cPXqU4OBgvL29+eWXX5g+fTouLi7Ur18fABubpM9Qs7XN8AOTIiIiIqkqQ4e7sLAw9u7dy+jRo3n77bcBKF++PC+99BKffvopzZs3BxKP0CW8dnV1Td+CRURERCwsQw9t/fPPPwCUK1fOpN3Pzw+AEydOYGdnR3h4uMn0hNdPnosnIiIiYu0ydLhLCGeHDh0yaT927BgARYsWxc/Pj61bt/LvO7ps2bIFV1dXfHx80q1WERERkYwgQx+WLVmyJLVq1eKLL77g/v37lChRguPHjzNt2jSqVq1KmTJl6NmzJx07dmTAgAE0bdqUo0ePMnfuXAYOHEi2bNksvQoiIiIi6SrD38Q4OjqaqVOnsn79em7evEn+/Plp2LAh3bp1M96geNu2bUyZMoWzZ8+SN29egoKC6NSpU7KXpZsYJ6abGIuIiGQsz7uJcYYPd+lJ4S4xhTsREZGMJdM/oUJEREREzKdwJyIiImJFFO5ERERErIjCnYiIiIgVUbgTERERsSIKdyIiIiJWROFORERExIoo3ImIiIhYEYU7ERERESuicCciIiJiRRTuRERERKyIwp2IiIiIFVG4ExEREbEiCnciIiIiVkThTkRERMSKKNyJiIiIWBGFOxEREREronAnIiIiYkUU7kRERESsiMKdiIiIiBVRuBMRERGxIgp3IiIiIlZE4U5ERETEiijciYiIiFgRhTsRERERK6JwJyIiImJF7C1dgIiI/PfkdHbA3imrpcsAIPbBI27fj7F0GSKpRuFORETSnb1TVk67V7F0GQAUu74HFO7EiuiwrIiIiIgVUbgTERERsSIKdyIiIiJWROFORERExIoo3ImIiIhYEYU7ERERESuicCciIiJiRRTuRERERKyIwp2IiIiIFVG4ExEREbEiCnciIiIiVsTscBccHMwvv/zy1On79++na9euqVKUiIiIiKSM2eFuzZo1XLhw4anTDxw4wIEDB1KlKBERERFJGfunTbhw4QINGzYkOjra2PbBBx/wwQcfPHVmpUqVSt3qRERERCRZnhruXnnlFT799FMOHz6MwWBg7dq1vP7667zyyiuJ+tra2uLm5karVq3StFgRERERebanhjuAZs2a0axZMwAuXbpEr1698Pf3T5fCRERERCT5nhnu/m3RokVpWYeIiIiIpAKzwx3AqVOn2LhxIzdu3CAuLi7RdBsbG7744otUK05EREREksfscPf999/z/vvvEx8f/9Q+CnciIiIilmV2uJs2bRr58uVj4sSJFC9eHEdHx7Ssy8ShQ4eYOHEif/zxB66urtSpU4f3338fZ2dnAPbu3cukSZM4deoUuXLlok2bNnTq1Cnd6hMRERHJKMy+z925c+fo0KEDpUuXTtdgd+zYMTp27Ii7uzszZsygd+/erF+/nqFDhwIQFhZGjx49KFq0KCEhIQQGBjJ27Fjmzp2bbjWKiIiIZBRmj9x5eHjw6NGjtKwlSePHj6ds2bJMnjwZGxsbKlWqRHx8PPPnz+fhw4dMmTIFb29vxo0bB0DVqlWJjY1l5syZtG3bNl2DqIiIiIilmT1yFxQUxJIlS7h161Za1mPi1q1bHD58mFatWmFjY2NSy/bt27G1teXw4cMEBASYvK9OnTrcvXuXsLCwdKtVREREJCMwe+QuJiYGGxsbatWqhZ+fH25ubiaBC1L/goq//voLg8FA9uzZ6d+/P7t27cLOzo6GDRsSHBzMxYsXiYmJoUiRIibvK1SoEABnz56lYsWKqVaPiIiISEZndribMGGC8f8//vhjkn1SO9wljBJ+9NFH1K5dmxkzZnDy5Em++uoroqKiaNmyJQAuLi4m70u40CIyMjLVahERERHJDMwOd3/++Wda1pGkmJgYAMqVK8dnn30GgL+/PwaDgS+//JJ33nkHINEIYgJbW7OPOouIiIhYhQydfhJG4KpWrWrSXrlyZQwGA7/99huQeIQu4bWrq2s6VCkiIiKScZg9chccHGxWv9GjR6e4mCcVLlwYgOjoaJP2hBG9AgUKYGdnR3h4uMn0hNdPnosnIiIiYu3MDndr1qx55vRcuXLh5ub2wgX9W7FixcifPz+bN2+mdevWxvadO3dib2+Pr68vfn5+bN26lfbt2xsPz27ZsgVXV1d8fHxStR4RERGRjO6FzrmLj4/n+vXrbN68mVmzZjF+/PhULc7GxoZBgwbx/vvvM2jQIN5++22OHz/OjBkzaNu2LW5ubvTs2ZOOHTsyYMAAmjZtytGjR5k7dy4DBw4kW7ZsqVqPiIiISEZnYzAYDKkxo88//5xz584xf/781Jidie3btzNt2jTj48VatmxJ9+7djRdMbNu2jSlTpnD27Fny5s1LUFBQih4/dvNmJPHxqbI5Xoi7uytJXyKS/gzA9ev3LF2GiFgZd3dXTrtXsXQZABS7vkffc5Kp2NrakCuXy1Onmz1y9zze3t6sXbs2tWZnolatWtSqVeup02vXrk3t2rXTZNkiIiIimUmqXS27e/du49WtIiIiImIZL3y1bHR0NCdPnuT06dO0a9cu1QoTERERkeR74atlbW1tyZ07Nx06dKB///6pVZeIiIiIpECGfkKFiIiIiCRPii6ouHHjBv/88w8ODg7kzZs31e9vJyIiIiIpk6xwd/z4cUaMGMGvv/5q0l6mTBk+/vhjSpUqlarFiYiIiEjymB3uTp48Sdu2bQF45513KFasGPHx8Zw5c4YNGzbQrl07VqxYwWuvvZZmxYqIiIjIs5kd7r766iucnZ1Zvnw5+fPnN5nWq1cvmjdvztSpU5k8eXKqFykiIiIi5jH7PneHDx+mdevWiYIdgIeHB61ateLAgQOpWpyIiIiIJI/Z4S46OvqZNyl2cXHh0aNHqVKUiIiIiKSM2eGuRIkSbNy4kdjY2ETTYmJi2LBhA56enqlanIiIiIgkj9nhrkuXLvz222+0adOGLVu2cPLkSU6ePEloaCht2rTh999/p1OnTmlZq4iIiIg8h9kXVNSqVYtPPvmE8ePHmzyJwmAwkCVLFgYPHkzdunXTokYRERERMVOy7nMXFBREgwYN+Omnn7h06RIGg4ECBQpQqVIlcuTIkUYlioiIiIi5kv2Eihw5clC/fv20qEVEREREXlCywt3atWvZt28f169fJz4+PtF0Gxsbvvnmm1QrTkRERESSx+xwN2nSJGbNmoWDgwO5cuXC1tbsazFEREREJJ2YHe7WrFlD5cqVCQkJIVu2bGlZk4iIiIikkNnDb5GRkdSpU0fBTkRERCQDMzvcValShf3796dlLSIiIiLygsw+LPvJJ5/QsWNHBg4cSK1atciVKxc2NjaJ+r3xxhupWqCIiIiImM/scPfPP/9w7949Nm3axObNmxNNNxgM2NjYcOLEiVQtUERERETMZ3a4Gz58OHfv3qVz584ULlwYe/tk3yJPRERERNKY2Qnt77//5r333qNr165pWY+IiIiIvACzL6jw8PDQve1EREREMjiz01qXLl345ptvOHXqVFrWIyIiIiIvwOzDsn/++Se2trY0atSIV155hdy5c2NnZ2fSR48fExEREbEss8Pdzp07sbW1xcPDg5iYGC5fvpyoT1K3RhERERGR9GN2uNuxY8dTp127do1169axdu3a1KhJRERERFIoxfcziYmJ4YcffmDNmjXs27ePuLg4XXAhIiIiYmHJDnfHjx9nzZo1bNy4kbt372IwGMidOzfNmjWjZcuWaVGjiIiIiJjJrHB38+ZN1q1bx5o1azh16pTxaRQAffr0oXv37rqpsYiIiEgG8NREFhsby44dO1i9ejV79+4lNjYWR0dHqlWrRu3atfHy8qJ58+YUL15cwU5EREQkg3hqKqtSpQoRERG4uLhQu3ZtateuTbVq1XB2dgbg0qVL6VakiIiIiJjnqeHu9u3bODk5ERgYSIUKFXjjjTeMwU5EREREMqanhrsFCxawceNGNm7cyNKlS7GxsaFs2bIEBARQu3bt9KxRRERERMz01HBXsWJFKlasyKeffsru3bvZsGEDu3fvJiwsjC+//JLChQtjY2PDgwcP0rNeEREREXkGG4PBYDC3c2RkJFu2bGHDhg0cOnTIeG+7ChUq0Lx5c2rXro2jo2Na1pumbt6MJD7e7M2RZtzdXckoz/owANev37N0GSJiZdzdXTntXsXSZQBQ7Poefc9JpmJra0OuXC5PnZ6scPdv169fZ9OmTWzYsIHff/8dGxsbXnrpJQ4cOJDiYi1N4S4xhTsRSQsKdyIp97xwl+JHSri7u9OhQwe+++47tmzZQq9evciRI0dKZyciIiIiqSDFI3fWSCN3iWnkTkTSgkbuRFIuzUbuRERERCTjUbgTERERsSIKdyIiIiJWROFORERExIoo3ImIiIhYEYU7ERERESuS6cLde++9l+jZtnv37qVZs2aUKVOGmjVrMm/ePAtVJyIiImJZmSrcrVu3jm3btpm0hYWF0aNHD4oWLUpISAiBgYGMHTuWuXPnWqhKEREREcuxt3QB5rp69SqjRo3Cw8PDpH3KlCl4e3szbtw4AKpWrUpsbCwzZ86kbdu2mfpZtyIiIiLJlWnC3dChQ3nzzTfJkiULR44cASAqKorDhw/Tv39/k7516tRhzpw5hIWFUbFiRQtUK/Lfk9PZAXunrJYuA4DYB4+4fT/G0mWIiFhEpgh3K1eu5Pfff2fjxo2MHTvW2H7hwgViYmIoUqSISf9ChQoBcPbsWYU7kXRi75Q1Qz1OCoU7EfmPyvDh7tKlS4wePZrRo0fj5uZmMu3evcfPAnRxMX2+mrOzMwCRkZHpU6SIiIhIBpGhL6gwGAwMGTKEatWqUadOnSSnA9jY2CT5flvbDL16IiIiIqkuQ4/cLVmyhJMnT7JhwwZiY2OB/wW62NhYXF1dgcQjdAmvE6aLiIiI/Fdk6HC3ZcsWbt++TeXKlRNNK1myJMOGDcPOzo7w8HCTaQmvnzwXT0RERMTaZehw9/nnn3P//n2TtmnTpnHixAmmTp1KgQIFCA0NZevWrbRv3954eHbLli24urri4+NjibKtSvyjKNzdM8YIqK6AFBEReb4MHe6KFi2aqC1Hjhw4OjpSqlQpAHr27EnHjh0ZMGAATZs25ejRo8ydO5eBAweSLVu29C7Z6thmzaIrIEVERDKRTH/Fgb+/PyEhIZw+fZrevXuzYcMGPvzwQ7p27Wrp0kRERETSXYYeuUvKmDFjErXVrl070fNmRURERP6LMv3InYiIiIj8j8KdiIiIiBVRuBMRERGxIgp3IiIiIlZE4U5ERETEiijciYiIiFgRhTsRERERK6JwJyIiImJFFO5ERERErIjCnYiIiIgVUbgTERERsSIKdyIiIiJWROFORERExIoo3ImIiIhYEYU7ERERESuicCciIiJiRRTuRERERKyIwp2IiIiIFVG4ExEREbEiCnciIiIiVkThTkRERMSKKNyJiIiIWBGFOxEREREronAnIiIiYkUU7kRERESsiMKdiIiIiBVRuBMRERGxIgp3IiIiIlZE4U5ERETEiijciYiIiFgRhTsRERERK6JwJyIiImJFFO5ERERErIjCnYiIiIgVUbgTERERsSIKdyIiIiJWROFORERExIoo3ImIiIhYEYU7ERERESuicCciIiJiRRTuRERERKyIwp2IiIiIFVG4ExEREbEiCnciIiIiVkThTkRERMSKKNyJiIiIWBGFOxERERErkuHDXXx8PEuXLiUwMBBfX19q1arF6NGjiYyMNPbZu3cvzZo1o0yZMtSsWZN58+ZZsGIRERERy7G3dAHPM2fOHL766is6d+6Mv78/Z8+eZcqUKZw6dYq5c+cSFhZGjx49qFevHv369ePIkSOMHTsWg8FA586dLV2+iIiISLrK0OHOYDAwZ84cWrZsycCBAwGoVKkSOXPmZMCAAZw4cYIpU6bg7e3NuHHjAKhatSqxsbHMnDmTtm3b4ujoaMlVEBEREUlXGfqw7P3792nUqBENGzY0aS9atCgAf//9N4cPHyYgIMBkep06dbh79y5hYWHpVquIiIhIRpChw52LiwtDhw7l9ddfN2nfvn07AN7e3sTExFCkSBGT6YUKFQLg7Nmz6VOoiIiISAaRocNdUn755Rdmz55NrVq1uHfvHvA4BP6bs7MzgMlFFyIiIiL/BZkq3B05coQuXbpQoEABRo4cicFgAMDGxibJ/ra2mWr1RERERF5Ypkk/mzdvpmPHjrz88sssWLCAnDlz4urqCiQeoUt4nTBdRERE5L8iU4S7+fPn8/7771O2bFmWLFlCnjx5AChYsCB2dnaEh4eb9E94/eS5eCIiIiLWLsOHu5UrVzJmzBjq1avHnDlzTEbjsmTJgp+fH1u3bjUeogXYsmULrq6u+Pj4WKJkEREREYvJ0Pe5u3nzJqNGjSJ//vwEBQXxxx9/mEwvWLAgPXv2pGPHjgwYMICmTZty9OhR5s6dy8CBA8mWLZuFKhcRERGxjAwd7vbs2cPDhw+5dOkSQUFBiaaPHTuWxo0bExISwpQpU+jduzd58+blww8/pFOnThaoWERERMSyMnS4a9KkCU2aNHluv9q1a1O7du20L0hEJBNzzuWMk+4iIGL1MnS4ExGR1ONka0vSN45Kf4bndxGRFNKfcCIiIiJWROFORERExIoo3ImIiIhYEYU7ERERESuiCypEREQkw8rp7IC9U1ZLlwFA7INH3L4fY+kynkvhTkRERDIse6esnHavYukyACh2fQ9kgnCnw7IiIiIiVkThTkRERMSKKNyJiIiIWBGFOxEREREronAnIiIiYkUU7kRERESsiMKdiIiIiBVRuBMRERGxIgp3IiIiIlZE4U5ERETEiijciYiIiFgRhTsRERERK6JwJyIiImJFFO5ERERErIjCnYiIiIgVUbgTERERsSIKdyIiIiJWROFORERExIrYW7oAEUk551zOONnqbzQREfkfhTuRTMzJ1hYbSxfx/wyWLkBERAAdlhURERGxKgp3IiIiIlZE4U5ERETEiijciYiIiFgRXVAhIiIiJnQlfuamcCciIiImdCV+5qZYLiIiImJFFO5ERERErIjCnYiIiIgVUbgTERERsSIKdyIiIiJWROFORERExIoo3ImIiIhYEYU7ERERESuicCciIiJiRRTuRERERKyIwp2IiIiIFVG4ExEREbEiCnciIiIiVsRqwt3GjRtp0KABpUuXpl69eqxdu9bSJYmIiIikO6sId6GhoQwaNIg333yTadOmUb58eQYPHsz3339v6dJERERE0pW9pQtIDRMnTqRevXoMGTIEgCpVqnDnzh0mT55M3bp1LVydiIiISPrJ9CN3Fy5cIDw8nICAAJP2OnXqcObMGS5cuGChykRERETSX6YPd2fOnAGgSJEiJu2FChUC4OzZs+lek4iIiIilZPrDsvfu3QPAxcXFpN3Z2RmAyMhIs+dla2uTeoW9oEKWLuBf7F/xsHQJRhnpM8ootK8kTftK0rS/JE37S2LaV5KWEfaV59WQ6cOdwWAAwMbGJsl2W1vzBydz5nROvcJe0DlLF/AvhcJWWroEo1y5XJ7f6T/mnKUL+BftKxnfOUsX8C/aXzK2c5Yu4F+0ryRPpj8s6+rqCiQeobt//77JdBEREZH/gkwf7hLOtQsPDzdpP3/+vMl0ERERkf+CTB/uChUqRIECBRLd027r1q0ULlyYfPnyWagyERERkfSX6c+5A+jduzfBwcFkz56d6tWrs2PHDkJDQ5k0aZKlSxMRERFJVzaGhCsPMrlly5Yxb948Ll++zCuvvEK3bt1o0qSJpcsSERERSVdWE+5ERERExArOuRMRERGR/1G4ExEREbEiCnciIiIiVkThTpK0ceNGGjRoQOnSpalXrx5r1661dEmSCZw4cYKSJUty5coVS5ciGVB8fDxLly4lMDAQX19fatWqxejRo5P1mEj5bzAYDCxYsIA6depQunRpGjVqxIYNGyxdVqZhFbdCkdQVGhrKoEGDaNeuHVWqVGH79u0MHjyYrFmzUrduXUuXJxnUmTNn6N69O7GxsZYuRTKoOXPm8NVXX9G5c2f8/f05e/YsU6ZM4dSpU8ydO9fS5UkGMmvWLKZMmUKfPn0oW7YsP/74I4MGDcLOzo769etburwMT1fLSiK1a9fGx8fH5D6B/fv35+TJk4SGhlqwMsmIYmNjWb58ORMmTMDBwYGIiAh2796Nh0fGedC3WJ7BYKBChQo0aNCAzz77zNi+efNmBgwYwNq1aylRooQFK5SMIiYmhjfffJPAwEA++eQTY3vbtm2Ji4vj22+/tWB1mYMOy4qJCxcuEB4eTkBAgEl7nTp1OHPmDBcuXLBQZZJRHTlyhPHjx9OpUycGDRpk6XIkg7p//z6NGjWiYcOGJu1FixYFEj9CUv677OzsWLRoEd26dTNpd3BwICoqykJVZS46LCsmzpw5AyR+Jm+hQoUAOHv2LK+88kq61yUZV7Fixdi+fTu5cuVi9erVli5HMigXFxeGDh2aqH379u0AvPrqq+ldkmRQtra2eHl5AY9HfG/evMnq1av56aefGD58uIWryxwU7sTEvXv3gMdfxP/m7OwMoBOfJZHcuXNbugTJpH755Rdmz55NrVq1KFasmKXLkQxo69at9O3bF4Dq1avTqFEjC1eUOeiwrJhIOAXTxsYmyXZbW+0yIvLijhw5QpcuXShQoAAjR460dDmSQXl7e7N48WI++eQTwsLCEh2qlaRp5E5MuLq6AolH6O7fv28yXUQkpTZv3sxHH31E4cKFmTNnDjlz5rR0SZJBvfLKK7zyyiu88cYbuLi4MHjwYI4ePYqvr6+lS8vQNAwjJhLOtXvy5Obz58+bTBcRSYn58+fz/vvvU7ZsWZYsWUKePHksXZJkMBEREaxdu5arV6+atHt7ewMkapfEFO7ERKFChShQoADff/+9SfvWrVspXLgw+fLls1BlIpLZrVy5kjFjxlCvXj3mzJmjIwGSpPj4eD766COWL19u0r5v3z4APD09LVFWpqLDspJI7969CQ4OJnv27FSvXp0dO3YQGhpqct87EZHkuHnzJqNGjSJ//vwEBQXxxx9/mEwvWLAgbm5uFqpOMhI3Nzdat27N7NmzyZo1K6VKleLIkSPMmjWLFi1aGG+fI0+ncCeJvP3220RHRzNv3jxWrlzJK6+8wpdffqm7gotIiu3Zs4eHDx9y6dIlgoKCEk0fO3YsjRs3tkBlkhEFBwfz8ssvs2rVKkJCQvDw8KBPnz506dLF0qVlCnpChYiIiIgV0Tl3IiIiIlZE4U5ERETEiijciYiIiFgRhTsRERERK6JwJyIiImJFFO5ERERErIjucyciaS4yMpIVK1awceNGzp8/T1xcHK+++iotWrSgRYsW2Nr+7+/MmjVrkj9/fhYtWpTuNUZHRz/zRrqrV68mODjYpM3GxgZHR0fy5ctH/fr16d69O1myZEnWskNCQpg6dSo//PADBQoUSFH9AB999BFr1qx5br+mTZsyZsyYFC9HRDI2hTsRSVNnzpyhZ8+eXLp0icDAQJo1a0ZUVBQ//PADn376KYcOHWLcuHHY2NhYrMbjx4/Ts2dPxo8fT4UKFZ7bv2XLlrz++uvG148ePeLgwYNMmzaNP/74g5kzZyZr+bVr106VJzS0bNkSf39/4+sjR46wfPnyRPUWLFjwhZYjIhmbwp2IpJmoqCh69epFREQEq1atonjx4sZpnTp14vPPP+fbb7+ldOnStGvXzmJ1/vXXX1y7ds3s/mXLlk30NIWWLVsSFxdHaGgox44do2zZsmbPr3jx4ibbJqV8fX3x9fU1vo6Li2P58uVJ1isi1kvn3IlImvn22285e/YswcHBSYaXwYMHkz17dpYtW2aB6lJfwiP6jh49auFKROS/TOFORNLMpk2bcHJyokGDBklOz5o1KytWrGDt2rWJpm3YsIEGDRrg4+NDnTp1WLp0aaI+R48epWPHjsYRq06dOvHrr7+a9Llz5w4fffQR1atXx8fHh1q1ajFhwgSioqKAx+e7JZxH165dO2rWrJni9U04dzA2NtbY9vPPP9OlSxcqVKhAyZIlqVKlCp9++il379419gkJCcHLy4uLFy8aX5cqVYpz587RvXt3fH19eeONNxg8eDC3b99OcX0JJkyYgJeXF6dOnTJpj4+Pp3LlyvTr1w94fP7jxx9/zMqVK3nrrbcoW7Ys7777Lvv37080T3M+CxFJHwp3IpImDAYDJ06cwMfHBwcHh6f2K1y4MI6OjiZtv/32GyNHjqRu3boEBwfj6OjIsGHD2L59u7HPvn37aNu2Lffu3aNfv3707NmTf/75h6CgIA4fPmzs179/f3bu3EmLFi347LPPKF++PLNnz2bkyJHA4/PdWrZsCUCPHj0YMmRIitf5559/BqBkyZIA7N27l06dOvHw4UP69u3Lxx9/TOnSpVm+fDmjR49+5rzi4+Np164dzs7ODB48mICAANauXcuwYcNSXF+CwMBAAEJDQ03aDx48yPXr12nYsKGx7aeffmL48OHUqVOHfv36cevWLbp06cLBgweNfcz9LEQkfeicOxFJE7dv3yY2NhZ3d/dkv/fRo0csWbLEGJKqV6/OW2+9xdatW6lVqxbx8fF89tlnlCpVisWLF2NnZwdAmzZtaNKkCSNHjmTt2rXcvHmTn376iQ8//JDOnTsD0KJFCwwGAxcuXAAen+9WtmxZli9fTqVKlcy6oOLBgwfcunXL+PratWts376dZcuWUbJkSeNFDQsWLODll19m/vz5xgDbunVrWrZsyZYtW54Z8GJjY6lfvz4fffQRAO+++y5Xr15l+/btPHz4kGzZsiV3sxp5enri6elJaGgoffr0MbZv3rwZV1dXqlWrZmz7559/mDZtGrVq1QKgcePG1KlThwkTJrB8+XKzPwsRST8KdyKSJhIOUcbFxSX7vYULFzYGO4D8+fPj5ubGjRs3APjjjz+4cOECrVq14s6dOybvrVGjBgsWLODKlSu4ubnh5OTEt99+S4ECBahSpQpOTk7PHTV7nhEjRjBixAiTNhsbGypXrsyoUaOMV/7OmjWLu3fvmoxM3r59GxcXFx48ePDc5dSrV8/kdYkSJdizZw8REREvFO7g8ejdhAkT+Ouvv/D09CQ2NpatW7dSu3Ztk3qLFi1qDHYAbm5uNG7cmMWLF3Pz5k0uX75s1mfh4eHxQvWKiPkU7kQkTWTPnh0HBweTES5z5cqVK1Fb1qxZiYmJASA8PByAsWPHMnbs2CTncfnyZTw8PBg+fDiffPIJffv2xdHRkfLlyxMQEECTJk2SfT+6BJ07d6Zy5crA41Dn5OREoUKFyJEjh0k/Ozs7Lly4wOTJkzl16hTh4eFcvXrV7OU8eWuUhNCVksD8pIYNGzJx4kS+//57PD092bdvH7dv3zYesk3w6quvJnpvoUKFMBgMXLp0yXieoDmfhYikD4U7EUkTNjY2+Pr6cvz4cWJjY7G3T/rrZtKkSVy4cIHg4GDjIdx/39Q4KfHx8QD069fvqbccKVq0KPB4hKpKlSps376d3bt389NPP7F3716+/fZbVq5cmeh8P3O8+uqrVKpU6bn9li1bxmeffUaRIkXw8/MjICCAMmXKsGjRIjZs2PDc96flvf/y5ctHuXLlCA0NpW/fvoSGhpI7d+5Eh6WTOl8yIVza2dkl67MQkfShcCciaaZ27docPHiQzZs306hRo0TTHz16xKpVq4iLi0s06vUs+fPnB8DJySlRyPr111+5c+cOWbNm5f79+5w4cYLXXnuN5s2b07x5c6Kjoxk3bhwLFy5k7969L3R17LNERUUxZswYKlSowLx580zC7eTJk9NkmcnVsGFDPv/8c86cOcPOnTsJDAw0njOXIGGU9N/Onz+PnZ0dBQoUIDo6Gnj+ZyEi6UdXy4pImmnZsiX58+fnyy+/5K+//jKZFhcXx7Bhw7hx4wZdu3Z95hW1T/Lx8cHd3Z1FixZx//59Y3tkZCT9+/cnODgYOzs7/v77b4KCgli1apWxj6OjI97e3gDGIJMwUpgwCpUaHj16xMOHDylcuLBJsDtx4oTxStN/3zLFEurVq4eDgwMhISFERESYXCWb4LfffuPYsWPG1zdu3GD9+vVUrFiR7Nmzm/1ZiEj60cidiKSZLFmyMHXqVDp16kTz5s0JDAykVKlSRERE8P3333PixAnq1q1Lx44dkzVfBwcHPvnkE/r378/bb79N8+bNyZIlCytXruSff/5h/Pjx2NvbU6ZMGfz8/Jg0aRKXL1/Gy8uLy5cvs3jxYooWLWq8qjXh3LalS5dy48aNROedpUT27NkpU6YMq1evxsXFhSJFivD333+zcuVKY5i8f/8+2bNnf+FlpVTOnDl588032bx5MwUKFEjysKqjoyNdu3alffv2ZM2alW+//Zb4+Hg+/PBDwPzPQkTSj37iRCRNeXt7s27dOhYsWMCPP/7I5s2bMRgMeHl58cUXX/D222+n6NyyOnXqMG/ePGbMmMH06dOxtbXltddeY8aMGdSoUQN4fM7atGnTmDp1Kjt37mT58uVkz56dgIAA+vXrZzzfzt/fn3r16rFz5072799PQEBAii+2+LfJkyczevRovvvuO6Kjo8mfPz/dunWjWLFi9OnTh/3791OnTp0XXs6LCAwMZNeuXUmO2sHjR601aNCA6dOnc+/ePfz8/Bg4cKDJE0fM+SxEJP3YGAwGg6WLEBERy9i8eTMDBgxg8+bNFCtWzGRazZo1yZ8/P4sWLbJQdSKSEjrnTkTkP8pgMLBs2TLKlCmTKNiJSOalw7IiIv8xsbGxvP/++1y+fJlff/2VkJAQS5ckIqlI4U5E5D/G3t6e8+fPc/HiRd577z0CAgIsXZKIpCKdcyciIiJiRXTOnYiIiIgVUbgTERERsSIKdyIiIiJWROFORERExIoo3ImIiIhYEYU7ERERESvyfxMzJ/IMeSHSAAAAAElFTkSuQmCC\n",
      "text/plain": [
       "<Figure size 720x432 with 1 Axes>"
      ]
     },
     "metadata": {},
     "output_type": "display_data"
    }
   ],
   "source": [
    "# Making the above data more visual\n",
    "pd.crosstab(df.cp,df.target).plot(kind='bar',\n",
    "                                 figsize=(10,6),\n",
    "                                 color=['cyan','crimson'])\n",
    "\n",
    "# Labelling\n",
    "plt.title('Heart Disease Frequency Per Chest Pain Type')\n",
    "plt.xlabel(\"Chest Pain Type\")\n",
    "plt.ylabel(\"Amount\")\n",
    "plt.legend([\"No Disease\", \"Disease\"])\n",
    "plt.grid()\n",
    "plt.xticks(rotation=0);"
   ]
  },
  {
   "cell_type": "markdown",
   "id": "9f91effa",
   "metadata": {},
   "source": [
    "### ***What can we infer from this?***\n",
    "\n",
    "Remember from our data dictionary what the different levels of chest pain are.\n",
    "\n",
    "3. cp - chest pain type \n",
    "    * 0: Typical angina: chest pain related decrease blood supply to the heart\n",
    "    * 1: Atypical angina: chest pain not related to heart\n",
    "    * 2: Non-anginal pain: typically esophageal spasms (non heart related)\n",
    "    * 3: Asymptomatic: chest pain not showing signs of disease\n",
    "    \n",
    "It's interesting the atypical agina (value 1) states it's not related to the heart but seems to have a higher ratio of participants with heart disease than not.\n",
    "\n",
    "\n",
    "What does atypical agina even mean?\n",
    "\n",
    "At this point, it's important to remember, if your data dictionary doesn't supply you enough information, you may want to do further research on your values. This research may come in the form of asking a **subject matter expert** (such as a cardiologist or the person who gave you the data) or Googling to find out more.\n",
    "\n",
    "According to PubMed, it seems [even some medical professionals are confused by the term](https://www.ncbi.nlm.nih.gov/pmc/articles/PMC2763472/).\n",
    "\n",
    "> Today, 23 years later, “atypical chest pain” is still popular in medical circles. Its meaning, however, remains unclear. A few articles have the term in their title, but do not define or discuss it in their text. In other articles, the term refers to noncardiac causes of chest pain.\n",
    "\n",
    "Although not conclusive, this graph above is a hint at the confusion of defintions being represented in data."
   ]
  },
  {
   "cell_type": "markdown",
   "id": "f41ad260",
   "metadata": {},
   "source": [
    "### ***Make a correlation matrix***\n",
    "\n",
    "***Finally, we'll compare all of the independent variables in one hit.***\n",
    "\n",
    "***Why?***\n",
    "\n",
    "* Because this may give an idea of which independent variables may or may not have an impact on our target variable.\n",
    "\n",
    "\n",
    "* We can do this using `df.corr()` which will create a [**correlation matrix**](https://www.statisticshowto.datasciencecentral.com/correlation-matrix/) for us, in other words, a big table of numbers telling us how related each variable is the other."
   ]
  },
  {
   "cell_type": "code",
   "execution_count": 215,
   "id": "51235612",
   "metadata": {},
   "outputs": [
    {
     "data": {
      "text/html": [
       "<div>\n",
       "<style scoped>\n",
       "    .dataframe tbody tr th:only-of-type {\n",
       "        vertical-align: middle;\n",
       "    }\n",
       "\n",
       "    .dataframe tbody tr th {\n",
       "        vertical-align: top;\n",
       "    }\n",
       "\n",
       "    .dataframe thead th {\n",
       "        text-align: right;\n",
       "    }\n",
       "</style>\n",
       "<table border=\"1\" class=\"dataframe\">\n",
       "  <thead>\n",
       "    <tr style=\"text-align: right;\">\n",
       "      <th></th>\n",
       "      <th>age</th>\n",
       "      <th>sex</th>\n",
       "      <th>cp</th>\n",
       "      <th>trestbps</th>\n",
       "      <th>chol</th>\n",
       "      <th>fbs</th>\n",
       "      <th>restecg</th>\n",
       "      <th>thalach</th>\n",
       "      <th>exang</th>\n",
       "      <th>oldpeak</th>\n",
       "      <th>slope</th>\n",
       "      <th>ca</th>\n",
       "      <th>thal</th>\n",
       "      <th>target</th>\n",
       "    </tr>\n",
       "  </thead>\n",
       "  <tbody>\n",
       "    <tr>\n",
       "      <th>age</th>\n",
       "      <td>1.000000</td>\n",
       "      <td>-0.098447</td>\n",
       "      <td>-0.068653</td>\n",
       "      <td>0.279351</td>\n",
       "      <td>0.213678</td>\n",
       "      <td>0.121308</td>\n",
       "      <td>-0.116211</td>\n",
       "      <td>-0.398522</td>\n",
       "      <td>0.096801</td>\n",
       "      <td>0.210013</td>\n",
       "      <td>-0.168814</td>\n",
       "      <td>0.276326</td>\n",
       "      <td>0.068001</td>\n",
       "      <td>-0.225439</td>\n",
       "    </tr>\n",
       "    <tr>\n",
       "      <th>sex</th>\n",
       "      <td>-0.098447</td>\n",
       "      <td>1.000000</td>\n",
       "      <td>-0.049353</td>\n",
       "      <td>-0.056769</td>\n",
       "      <td>-0.197912</td>\n",
       "      <td>0.045032</td>\n",
       "      <td>-0.058196</td>\n",
       "      <td>-0.044020</td>\n",
       "      <td>0.141664</td>\n",
       "      <td>0.096093</td>\n",
       "      <td>-0.030711</td>\n",
       "      <td>0.118261</td>\n",
       "      <td>0.210041</td>\n",
       "      <td>-0.280937</td>\n",
       "    </tr>\n",
       "    <tr>\n",
       "      <th>cp</th>\n",
       "      <td>-0.068653</td>\n",
       "      <td>-0.049353</td>\n",
       "      <td>1.000000</td>\n",
       "      <td>0.047608</td>\n",
       "      <td>-0.076904</td>\n",
       "      <td>0.094444</td>\n",
       "      <td>0.044421</td>\n",
       "      <td>0.295762</td>\n",
       "      <td>-0.394280</td>\n",
       "      <td>-0.149230</td>\n",
       "      <td>0.119717</td>\n",
       "      <td>-0.181053</td>\n",
       "      <td>-0.161736</td>\n",
       "      <td>0.433798</td>\n",
       "    </tr>\n",
       "    <tr>\n",
       "      <th>trestbps</th>\n",
       "      <td>0.279351</td>\n",
       "      <td>-0.056769</td>\n",
       "      <td>0.047608</td>\n",
       "      <td>1.000000</td>\n",
       "      <td>0.123174</td>\n",
       "      <td>0.177531</td>\n",
       "      <td>-0.114103</td>\n",
       "      <td>-0.046698</td>\n",
       "      <td>0.067616</td>\n",
       "      <td>0.193216</td>\n",
       "      <td>-0.121475</td>\n",
       "      <td>0.101389</td>\n",
       "      <td>0.062210</td>\n",
       "      <td>-0.144931</td>\n",
       "    </tr>\n",
       "    <tr>\n",
       "      <th>chol</th>\n",
       "      <td>0.213678</td>\n",
       "      <td>-0.197912</td>\n",
       "      <td>-0.076904</td>\n",
       "      <td>0.123174</td>\n",
       "      <td>1.000000</td>\n",
       "      <td>0.013294</td>\n",
       "      <td>-0.151040</td>\n",
       "      <td>-0.009940</td>\n",
       "      <td>0.067023</td>\n",
       "      <td>0.053952</td>\n",
       "      <td>-0.004038</td>\n",
       "      <td>0.070511</td>\n",
       "      <td>0.098803</td>\n",
       "      <td>-0.085239</td>\n",
       "    </tr>\n",
       "    <tr>\n",
       "      <th>fbs</th>\n",
       "      <td>0.121308</td>\n",
       "      <td>0.045032</td>\n",
       "      <td>0.094444</td>\n",
       "      <td>0.177531</td>\n",
       "      <td>0.013294</td>\n",
       "      <td>1.000000</td>\n",
       "      <td>-0.084189</td>\n",
       "      <td>-0.008567</td>\n",
       "      <td>0.025665</td>\n",
       "      <td>0.005747</td>\n",
       "      <td>-0.059894</td>\n",
       "      <td>0.137979</td>\n",
       "      <td>-0.032019</td>\n",
       "      <td>-0.028046</td>\n",
       "    </tr>\n",
       "    <tr>\n",
       "      <th>restecg</th>\n",
       "      <td>-0.116211</td>\n",
       "      <td>-0.058196</td>\n",
       "      <td>0.044421</td>\n",
       "      <td>-0.114103</td>\n",
       "      <td>-0.151040</td>\n",
       "      <td>-0.084189</td>\n",
       "      <td>1.000000</td>\n",
       "      <td>0.044123</td>\n",
       "      <td>-0.070733</td>\n",
       "      <td>-0.058770</td>\n",
       "      <td>0.093045</td>\n",
       "      <td>-0.072042</td>\n",
       "      <td>-0.011981</td>\n",
       "      <td>0.137230</td>\n",
       "    </tr>\n",
       "    <tr>\n",
       "      <th>thalach</th>\n",
       "      <td>-0.398522</td>\n",
       "      <td>-0.044020</td>\n",
       "      <td>0.295762</td>\n",
       "      <td>-0.046698</td>\n",
       "      <td>-0.009940</td>\n",
       "      <td>-0.008567</td>\n",
       "      <td>0.044123</td>\n",
       "      <td>1.000000</td>\n",
       "      <td>-0.378812</td>\n",
       "      <td>-0.344187</td>\n",
       "      <td>0.386784</td>\n",
       "      <td>-0.213177</td>\n",
       "      <td>-0.096439</td>\n",
       "      <td>0.421741</td>\n",
       "    </tr>\n",
       "    <tr>\n",
       "      <th>exang</th>\n",
       "      <td>0.096801</td>\n",
       "      <td>0.141664</td>\n",
       "      <td>-0.394280</td>\n",
       "      <td>0.067616</td>\n",
       "      <td>0.067023</td>\n",
       "      <td>0.025665</td>\n",
       "      <td>-0.070733</td>\n",
       "      <td>-0.378812</td>\n",
       "      <td>1.000000</td>\n",
       "      <td>0.288223</td>\n",
       "      <td>-0.257748</td>\n",
       "      <td>0.115739</td>\n",
       "      <td>0.206754</td>\n",
       "      <td>-0.436757</td>\n",
       "    </tr>\n",
       "    <tr>\n",
       "      <th>oldpeak</th>\n",
       "      <td>0.210013</td>\n",
       "      <td>0.096093</td>\n",
       "      <td>-0.149230</td>\n",
       "      <td>0.193216</td>\n",
       "      <td>0.053952</td>\n",
       "      <td>0.005747</td>\n",
       "      <td>-0.058770</td>\n",
       "      <td>-0.344187</td>\n",
       "      <td>0.288223</td>\n",
       "      <td>1.000000</td>\n",
       "      <td>-0.577537</td>\n",
       "      <td>0.222682</td>\n",
       "      <td>0.210244</td>\n",
       "      <td>-0.430696</td>\n",
       "    </tr>\n",
       "    <tr>\n",
       "      <th>slope</th>\n",
       "      <td>-0.168814</td>\n",
       "      <td>-0.030711</td>\n",
       "      <td>0.119717</td>\n",
       "      <td>-0.121475</td>\n",
       "      <td>-0.004038</td>\n",
       "      <td>-0.059894</td>\n",
       "      <td>0.093045</td>\n",
       "      <td>0.386784</td>\n",
       "      <td>-0.257748</td>\n",
       "      <td>-0.577537</td>\n",
       "      <td>1.000000</td>\n",
       "      <td>-0.080155</td>\n",
       "      <td>-0.104764</td>\n",
       "      <td>0.345877</td>\n",
       "    </tr>\n",
       "    <tr>\n",
       "      <th>ca</th>\n",
       "      <td>0.276326</td>\n",
       "      <td>0.118261</td>\n",
       "      <td>-0.181053</td>\n",
       "      <td>0.101389</td>\n",
       "      <td>0.070511</td>\n",
       "      <td>0.137979</td>\n",
       "      <td>-0.072042</td>\n",
       "      <td>-0.213177</td>\n",
       "      <td>0.115739</td>\n",
       "      <td>0.222682</td>\n",
       "      <td>-0.080155</td>\n",
       "      <td>1.000000</td>\n",
       "      <td>0.151832</td>\n",
       "      <td>-0.391724</td>\n",
       "    </tr>\n",
       "    <tr>\n",
       "      <th>thal</th>\n",
       "      <td>0.068001</td>\n",
       "      <td>0.210041</td>\n",
       "      <td>-0.161736</td>\n",
       "      <td>0.062210</td>\n",
       "      <td>0.098803</td>\n",
       "      <td>-0.032019</td>\n",
       "      <td>-0.011981</td>\n",
       "      <td>-0.096439</td>\n",
       "      <td>0.206754</td>\n",
       "      <td>0.210244</td>\n",
       "      <td>-0.104764</td>\n",
       "      <td>0.151832</td>\n",
       "      <td>1.000000</td>\n",
       "      <td>-0.344029</td>\n",
       "    </tr>\n",
       "    <tr>\n",
       "      <th>target</th>\n",
       "      <td>-0.225439</td>\n",
       "      <td>-0.280937</td>\n",
       "      <td>0.433798</td>\n",
       "      <td>-0.144931</td>\n",
       "      <td>-0.085239</td>\n",
       "      <td>-0.028046</td>\n",
       "      <td>0.137230</td>\n",
       "      <td>0.421741</td>\n",
       "      <td>-0.436757</td>\n",
       "      <td>-0.430696</td>\n",
       "      <td>0.345877</td>\n",
       "      <td>-0.391724</td>\n",
       "      <td>-0.344029</td>\n",
       "      <td>1.000000</td>\n",
       "    </tr>\n",
       "  </tbody>\n",
       "</table>\n",
       "</div>"
      ],
      "text/plain": [
       "               age       sex        cp  trestbps      chol       fbs  \\\n",
       "age       1.000000 -0.098447 -0.068653  0.279351  0.213678  0.121308   \n",
       "sex      -0.098447  1.000000 -0.049353 -0.056769 -0.197912  0.045032   \n",
       "cp       -0.068653 -0.049353  1.000000  0.047608 -0.076904  0.094444   \n",
       "trestbps  0.279351 -0.056769  0.047608  1.000000  0.123174  0.177531   \n",
       "chol      0.213678 -0.197912 -0.076904  0.123174  1.000000  0.013294   \n",
       "fbs       0.121308  0.045032  0.094444  0.177531  0.013294  1.000000   \n",
       "restecg  -0.116211 -0.058196  0.044421 -0.114103 -0.151040 -0.084189   \n",
       "thalach  -0.398522 -0.044020  0.295762 -0.046698 -0.009940 -0.008567   \n",
       "exang     0.096801  0.141664 -0.394280  0.067616  0.067023  0.025665   \n",
       "oldpeak   0.210013  0.096093 -0.149230  0.193216  0.053952  0.005747   \n",
       "slope    -0.168814 -0.030711  0.119717 -0.121475 -0.004038 -0.059894   \n",
       "ca        0.276326  0.118261 -0.181053  0.101389  0.070511  0.137979   \n",
       "thal      0.068001  0.210041 -0.161736  0.062210  0.098803 -0.032019   \n",
       "target   -0.225439 -0.280937  0.433798 -0.144931 -0.085239 -0.028046   \n",
       "\n",
       "           restecg   thalach     exang   oldpeak     slope        ca  \\\n",
       "age      -0.116211 -0.398522  0.096801  0.210013 -0.168814  0.276326   \n",
       "sex      -0.058196 -0.044020  0.141664  0.096093 -0.030711  0.118261   \n",
       "cp        0.044421  0.295762 -0.394280 -0.149230  0.119717 -0.181053   \n",
       "trestbps -0.114103 -0.046698  0.067616  0.193216 -0.121475  0.101389   \n",
       "chol     -0.151040 -0.009940  0.067023  0.053952 -0.004038  0.070511   \n",
       "fbs      -0.084189 -0.008567  0.025665  0.005747 -0.059894  0.137979   \n",
       "restecg   1.000000  0.044123 -0.070733 -0.058770  0.093045 -0.072042   \n",
       "thalach   0.044123  1.000000 -0.378812 -0.344187  0.386784 -0.213177   \n",
       "exang    -0.070733 -0.378812  1.000000  0.288223 -0.257748  0.115739   \n",
       "oldpeak  -0.058770 -0.344187  0.288223  1.000000 -0.577537  0.222682   \n",
       "slope     0.093045  0.386784 -0.257748 -0.577537  1.000000 -0.080155   \n",
       "ca       -0.072042 -0.213177  0.115739  0.222682 -0.080155  1.000000   \n",
       "thal     -0.011981 -0.096439  0.206754  0.210244 -0.104764  0.151832   \n",
       "target    0.137230  0.421741 -0.436757 -0.430696  0.345877 -0.391724   \n",
       "\n",
       "              thal    target  \n",
       "age       0.068001 -0.225439  \n",
       "sex       0.210041 -0.280937  \n",
       "cp       -0.161736  0.433798  \n",
       "trestbps  0.062210 -0.144931  \n",
       "chol      0.098803 -0.085239  \n",
       "fbs      -0.032019 -0.028046  \n",
       "restecg  -0.011981  0.137230  \n",
       "thalach  -0.096439  0.421741  \n",
       "exang     0.206754 -0.436757  \n",
       "oldpeak   0.210244 -0.430696  \n",
       "slope    -0.104764  0.345877  \n",
       "ca        0.151832 -0.391724  \n",
       "thal      1.000000 -0.344029  \n",
       "target   -0.344029  1.000000  "
      ]
     },
     "execution_count": 215,
     "metadata": {},
     "output_type": "execute_result"
    }
   ],
   "source": [
    "df.corr()"
   ]
  },
  {
   "cell_type": "code",
   "execution_count": 278,
   "id": "5d8f8608",
   "metadata": {},
   "outputs": [
    {
     "data": {
[truncated: 446,306 more chars]
